# Supplementary material for: RNA structural dynamics regulate early embryogenesis through controlling transcriptome fate and function
Source: Genome Biol. 2020 May 18;21:120. doi: 10.1186/s13059-020-02022-2 (PMC7236375; doi:10.1186/s13059-020-02022-2)
Supplement: Supplementary file 2 — Table S1. Summary and statistics of icSHAPE, RNA-seq and iCLIP. [file 13059_2020_2022_MOESM2_ESM.xlsx]

## Sheet: Sheet1
Table S1. Summary and statistics of icSHAPE, RNA-seq and iCLIP
Sample	Sample_Name	Experiment	Time point	Replicates	Total Reads(a)	Mapped Reads(b)
1	fertilized egg DMSO	icSHAPE	0 h.p.f.	1	164246001	91614796
2	fertilized egg DMSO	icSHAPE	0 h.p.f.	2	273444813	129064629
3	fertilized egg NAIN3	icSHAPE	0 h.p.f.	1	604772652	314608789
4	fertilized egg NAIN3	icSHAPE	0 h.p.f.	2	221759212	103024159
5	1-Cell DMSO	icSHAPE	0.4 h.p.f.	1	228451062	132082997
6	1-Cell DMSO	icSHAPE	0.4 h.p.f.	2	140069611	80007373
7	1-Cell NAIN3	icSHAPE	0.4 h.p.f.	1	311166416	180386414
8	1-Cell NAIN3	icSHAPE	0.4 h.p.f.	2	393479022	218955202
9	4-Cell DMSO	icSHAPE	1 h.p.f.	1	175387458	91807802
10	4-Cell DMSO	icSHAPE	1 h.p.f.	2	178729843	95231858
11	4-Cell NAIN3	icSHAPE	1 h.p.f.	1	328758511	179706301
12	4-Cell NAIN3	icSHAPE	1 h.p.f.	2	428562597	216749438
13	64-Cell DMSO	icSHAPE	2 h.p.f.	1	200086025	110548041
14	64-Cell DMSO	icSHAPE	2 h.p.f.	2	269455337	120475795
15	64-Cell NAIN3	icSHAPE	2 h.p.f.	1	457834131	256301296
16	64-Cell NAIN3	icSHAPE	2 h.p.f.	2	168174758	79334346
17	Sphere DMSO	icSHAPE	4 h.p.f.	1	255376206	143965525
18	Sphere DMSO	icSHAPE	4 h.p.f.	2	290990568	153131494
19	Sphere NAIN3	icSHAPE	4 h.p.f.	1	479327771	237821890
20	Sphere NAIN3	icSHAPE	4 h.p.f.	2	241298586	111870867
21	Shield DMSO	icSHAPE	6 h.p.f.	1	197762116	102708033
22	Shield DMSO	icSHAPE	6 h.p.f.	2	231519906	126751026
23	Shield NAIN3	icSHAPE	6 h.p.f.	1	616384690	315658143
24	Shield NAIN3	icSHAPE	6 h.p.f.	2	85970461	43706046
25	Sphere elavl1a-MO DMSO	icSHAPE	4 h.p.f.	1	216622192	90572964
26	Sphere elavl1a-MO DMSO	icSHAPE	4 h.p.f.	2	127431491	49515518
27	Sphere elavl1a-MO NAIN3	icSHAPE	4 h.p.f.	1	297128543	97466547
28	Sphere elavl1a-MO NAIN3	icSHAPE	4 h.p.f.	2	214896410	76501261
29	Shield elavl1a-MO DMSO	icSHAPE	6 h.p.f.	1	129803772	44969907
30	Shield elavl1a-MO DMSO	icSHAPE	6 h.p.f.	2	352779398	124640602
31	Shield elavl1a-MO NAIN3	icSHAPE	6 h.p.f.	1	128049191	42499555
32	Shield elavl1a-MO NAIN3	icSHAPE	6 h.p.f.	2	240627195	74796694
33	control 2h	RNA-seq	2 h.p.f.	1	106211474	47748019
34	control 2h	RNA-seq	2 h.p.f.	2	122915106	55174005
35	control 4h	RNA-seq	4 h.p.f.	1	120917538	41476008
36	control 4h	RNA-seq	4 h.p.f.	2	105565940	36087413
37	control 6h	RNA-seq	6 h.p.f.	1	155443288	52027013
38	control 6h	RNA-seq	6 h.p.f.	2	123447756	40741166
39	elavl1a morphant 4h	RNA-seq	4 h.p.f.	1	107143012	34707987
40	elavl1a morphant 4h	RNA-seq	4 h.p.f.	2	122002468	40517085
41	elavl1a morphant 6h	RNA-seq	6 h.p.f.	1	61778610	34793965
42	elavl1a morphant 6h	RNA-seq	6 h.p.f.	2	60034447	33872785
43	Sphere elavl1a iclip	iCLIP	4 h.p.f.	1	12024899	9036865	*
44	Sphere elavl1a iclip	iCLIP	4 h.p.f.	2	24715422	19600351	*
45	Shield elavl1a iclip	iCLIP	6 h.p.f.	1	22159262	17345398	*
46	Shield elavl1a iclip	iCLIP	6 h.p.f.	2	29348375	22789413	*
a. Total Reads number after 3' adaptor trimming and/or deduplication
b. Total Reads that mapped to z10 zebrafish Refseq transcriptome
*. For iCLIP, we mapped the reads to zebrafish genome z10
