# Supplementary material for: RNA structural dynamics regulate early embryogenesis through controlling transcriptome fate and function
Source: Genome Biol. 2020 May 18;21:120. doi: 10.1186/s13059-020-02022-2 (PMC7236375; doi:10.1186/s13059-020-02022-2)
Supplement: Supplementary file 3 — Table S2. LFQ intensity of proteins in UV+ and UV- samples at 0, 0.4 and 4 h.p.f. [file 13059_2020_2022_MOESM3_ESM.xlsx]

## Sheet: fertilized egg(0 h.p.f)
Table S2. LFQ intensity of proteins in UV+ and UV- samples at 0, 0.4 and 4 h.p.f.
Gene names	LFQ intensity T1_N1	LFQ intensity T1_N2	LFQ intensity T1_N3	LFQ intensity T1_N4	LFQ intensity T1_P1	LFQ intensity T1_P2	LFQ intensity T1_P3	LFQ intensity T1_P4	sum(N)	sum(P)	mean(N)	mean(P)	log2(mean(N))	log2(mean(P))	sum(P)-sum(N)	mean(P)-mean(N)	log2(mean(P)/mean(N))	pvalue	qvalue	-log10(pvalue)	-log10(qvalue)
si:dkey-40j3.1	0	0	0	0	0	0	0	0	0	0	1	1	0	0	0	0	0	1	1	0	0
zgc:103482	0	0	0	0	0	0	0	1800000	0	1800000	1	450000	0	18.7796	1800000	449999	18.7796	0.355918	1	0.44865	1.65575e-13
ubb;uba52;rps27a;si:ch211-202a12.4	2743800	2686800	3631700	3878100	11106000	13581000	399610000	313310000	12940400	737607000	3235100	184401750	21.6254	27.4583	724666600	181166650	5.8329	0.122682	0.999985	0.91122	6.39954e-06
pkma	0	789060	0	0	0	0	0	0	789060	0	197265	1	17.5898	0	-789060	-197264	-17.5898	0.355918	1	0.44865	1.65575e-13
hnrnpl2;hnrpl	0	0	0	0	0	0	8551900	14450000	0	23001900	1	5750475	0	22.4552	23001900	5750474	22.4552	0.154586	0.999997	0.810831	1.24473e-06
si:dkeyp-46h3.8;si:dkeyp-46h3.2;si:dkeyp-46h3.3;si:dkeyp-46h3.6	11182000	9550900	7990200	5162800	0	0	4026000	3546200	33885900	7572200	8471475	1893050	23.0142	20.8523	-26313700	-6578425	-2.1619	0.00798301	0.572412	2.09783	0.242291
eif4h	0	0	0	0	0	0	0	1009200	0	1009200	1	252300	0	17.9448	1009200	252299	17.9448	0.355918	1	0.44865	1.65575e-13
gapdh	0	0	0	0	0	0	0	1561100	0	1561100	1	390275	0	18.5741	1561100	390274	18.5741	0.355918	1	0.44865	1.65575e-13
syncrip	0	0	0	0	0	0	13815000	10400000	0	24215000	1	6053750	0	22.5294	24215000	6053749	22.5294	0.140311	0.999994	0.852908	2.57298e-06
plekha7a;plekha7	0	0	0	677650	0	0	0	0	677650	0	169412	1	17.3702	0	-677650	-169412	-17.3702	0.355918	1	0.44865	1.65575e-13
rps18	0	1092500	0	0	0	0	0	3259200	1092500	3259200	273125	814800	18.0592	19.6361	2166700	541675	1.57688	0.551717	1	0.258284	1.65575e-13
rps19	1128700	870830	0	0	0	0	0	0	1999530	0	499882	1	18.9312	0	-1999530	-499882	-18.9312	0.139279	0.999994	0.856113	2.57298e-06
zgc:55733	0	0	0	0	14865000	0	18051000	14241000	0	47157000	1	11789250	0	23.491	47157000	11789249	23.491	0.0261304	0.919169	1.58285	0.0366046
hspa8;hsc70;si:ch211-199o1.2;hsp70.3;mcm5;hsp70.2;hsp70l;si:dkey-4p15.3;hspa5	935540	2709000	0	0	0	0	903510	834240	3644540	1737750	911135	434438	19.7973	18.7288	-1906790	-476698	-1.06852	0.513242	1	0.289678	1.65575e-13
rpl24	0	0	0	0	0	0	0	757870	0	757870	1	189468	0	17.5316	757870	189466	17.5316	0.355918	1	0.44865	1.65575e-13
tubb4b;zgc:65894;tubb5;tubb2	2337400	4677100	3629200	0	0	0	2195900	2096000	10643700	4291900	2660925	1072975	21.3435	20.0332	-6351800	-1587950	-1.31031	0.228102	1	0.64187	4.51361e-09
ilf3	0	0	0	0	0	0	0	0	0	0	1	1	0	0	0	0	0	1	1	0	0
p4hb	0	0	0	0	0	0	0	280630	0	280630	1	70157.5	0	16.0983	280630	70156.5	16.0983	0.355918	1	0.44865	1.65575e-13
purba;purb	0	0	0	0	16735000	14421000	16558000	9663900	0	57377900	1	14344475	0	23.774	57377900	14344474	23.774	0.000126361	0.0149254	3.89839	1.82607
rpl13	2118100	1197600	0	0	0	0	0	0	3315700	0	828925	1	19.6609	0	-3315700	-828924	-19.6609	0.158035	0.999998	0.801245	1.08347e-06
pum1	0	0	0	0	0	0	0	8831200	0	8831200	1	2207800	0	21.0742	8831200	2207799	21.0742	0.355918	1	0.44865	1.65575e-13
igf2bp3	0	4140900	0	0	91086000	355060000	51711000	52264000	4140900	550121000	1035225	137530250	19.9815	27.0352	545980100	136495025	7.05366	0.111106	0.999968	0.954263	1.36959e-05
hnrnph1	0	0	0	0	0	0	0	8733200	0	8733200	1	2183300	0	21.0581	8733200	2183299	21.0581	0.355918	1	0.44865	1.65575e-13
eef1g	0	0	0	0	0	0	833160	0	0	833160	1	208290	0	17.6682	833160	208289	17.6682	0.355918	1	0.44865	1.65575e-13
zp2.5;zp2.1;zp2.3;zp2.6;si:zfos-1505d6.3	44667000	6256800	34755000	31391000	0	0	0	0	117069800	0	29267450	1	24.8028	0	-117069800	-29267449	-24.8028	0.0116193	0.695029	1.93482	0.157997
eef2b;eef2l2	0	0	0	0	0	0	0	250250	0	250250	1	62562.5	0	15.933	250250	62561.5	15.933	0.355918	1	0.44865	1.65575e-13
si:dkey-240e12.6;si:ch211-226h8.14;zgc:171781;si:ch211-12h2.6	75674000	8817300	342890000	396930000	0	34627000	4501800	12297000	824311300	51425800	206077825	12856450	27.6186	23.616	-772885500	-193221375	-4.00263	0.0921574	0.999834	1.03547	7.22388e-05
hsp90b1	0	1537000	0	0	0	0	0	0	1537000	0	384250	1	18.5517	0	-1537000	-384249	-18.5517	0.355918	1	0.44865	1.65575e-13
rpl28	1040500	723440	0	0	2629900	2368200	2216700	5094200	1763940	12309000	440985	3077250	18.7504	21.5532	10545060	2636265	2.80284	0.0110046	0.680103	1.95843	0.167425
si:ch211-103b1.2	0	0	0	0	0	0	4669200	3899100	0	8568300	1	2142075	0	21.0306	8568300	2142074	21.0306	0.136559	0.999994	0.864681	2.57298e-06
hnrnpk	0	0	0	0	0	0	2894000	0	0	2894000	1	723500	0	19.4646	2894000	723499	19.4646	0.355918	1	0.44865	1.65575e-13
eno1a	0	1199100	0	0	0	0	0	0	1199100	0	299775	1	18.1935	0	-1199100	-299774	-18.1935	0.355918	1	0.44865	1.65575e-13
si:ch211-226h8.4;si:ch211-226h8.14;si:ch211-226h8.6	11080000	2432100	23989000	40592000	0	0	6578000	8997500	78093100	15575500	19523275	3893875	24.2187	21.8928	-62517600	-15629400	-2.32592	0.119608	0.999983	0.922241	7.58475e-06
zgc:152652	0	0	0	6074800	0	0	0	0	6074800	0	1518700	1	20.5344	0	-6074800	-1518699	-20.5344	0.355918	1	0.44865	1.65575e-13
rpl12	0	0	0	0	0	0	0	377330	0	377330	1	94332.5	0	16.5255	377330	94331.5	16.5255	0.355918	1	0.44865	1.65575e-13
tardbp	0	0	0	0	26697000	50176000	47728000	32228000	0	156829000	1	39207250	0	25.2246	156829000	39207249	25.2246	0.000492728	0.0541696	3.30739	1.26624
hug	0	0	0	0	33916000	33648000	20517000	23080000	0	111161000	1	27790250	0	24.7281	111161000	27790249	24.7281	0.000211827	0.0246884	3.67402	1.60751
vtg6	1366200000	1777400000	89874000	80736000	276680000	171520000	463390000	623470000	3314210000	1535060000	828552500	383765000	29.626	28.5156	-1779150000	-444787500	-1.11037	0.359695	1	0.444065	1.65575e-13
hnrnpa0a	0	0	0	0	5943700	0	10169000	1709100	0	17821800	1	4455450	0	22.0871	17821800	4455449	22.0871	0.0982181	0.999899	1.00781	4.38372e-05
hnrnpd	0	0	0	0	19805000	23799000	15856000	16743000	0	76203000	1	19050750	0	24.1833	76203000	19050749	24.1833	4.11582e-05	0.00504977	4.38554	2.29673
zc3h7b	0	0	0	0	0	0	3590800	3263600	0	6854400	1	1713600	0	20.7086	6854400	1713599	20.7086	0.134705	0.999994	0.870616	2.64494e-06
zgc:171717	1581700	916530	81352000	0	0	0	778030	0	83850230	778030	2.09626e+07	194508	24.3213	17.5695	-83072200	-20768050	-6.75185	0.34207	1	0.465885	4.3414e-13
stau2	0	0	0	0	0	0	7394600	1459700	0	8854300	1	2213575	0	21.0779	8854300	2213574	21.0779	0.255457	1	0.592682	6.28302e-10
csde1	0	0	0	0	10597000	11775000	3694500	4624200	0	30690700	1	7672675	0	22.8713	30690700	7672674	22.8713	0.00962043	0.637611	2.01681	0.195444
eef1a;eef1a1a;eef1a1b;eef1a2	2899100	5025600	4483600	2246100	0	0	3127800	3212800	14654400	6340600	3663600	1585150	21.8048	20.5962	-8313800	-2078450	-1.20864	0.114069	0.999973	0.942832	1.15234e-05
vtg7;vtg4	289140000	212390000	21532000	16584000	17814000	15824000	98892000	124490000	539646000	257020000	134911500	64255000	27.0074	25.9373	-282626000	-70656500	-1.07013	0.377432	1	0.423161	1.65575e-13
zgc:171517;qdprb2	0	1064100	0	0	0	0	743170	536650	1064100	1279820	266025	319955	18.0212	18.2875	215720	53930	0.266307	0.87427	1	0.0583546	1.65575e-13
fubp1	0	0	0	0	13751000	13921000	6500700	4439800	0	38612500	1	9653125	0	23.2026	38612500	9653124	23.2026	0.00764668	0.560158	2.11653	0.25169
tuba4l;tuba8l;tuba8l2	0	2765300	0	0	0	0	1125100	997730	2765300	2122830	691325	530708	19.399	19.0176	-642470	-160618	-0.381447	0.838916	1	0.0762813	1.65575e-13
tuba1b;tuba8l4;tuba8l3;tuba1a;si:ch211-114n24.6;tuba1c;si:ch73-199e17.1	969850	1462400	0	0	0	0	1069200	0	2432250	1069200	608062	267300	19.2139	18.0281	-1363050	-340762	-1.18576	0.479954	1	0.3188	1.65575e-13
ybx1	0	2299900	10057000	7379800	121030000	175250000	1348900000	64287000	19736700	1709467000	4934175	427366750	22.2344	28.6709	1689730300	422432575	6.43652	0.219313	1	0.658935	7.87262e-09
si:dkey-108k21.23;si:dkey-108k21.12	0	2826400	0	0	0	0	0	0	2826400	0	706600	1	19.4305	0	-2826400	-706599	-19.4305	0.355918	1	0.44865	1.65575e-13
aldh18a1	0	0	0	0	0	0	0	0	0	0	1	1	0	0	0	0	0	1	1	0	0
pabpn1	0	0	0	0	0	0	0	1636000	0	1636000	1	409000	0	18.6417	1636000	408999	18.6417	0.355918	1	0.44865	1.65575e-13
retsatl	2252800	3547800	0	0	0	0	1428700	1477900	5800600	2906600	1450150	726650	20.4678	19.4709	-2894000	-723500	-0.99687	0.485272	1	0.314015	1.65575e-13
mrpl37	0	0	0	0	20155000	0	12088000	15620000	0	47863000	1	11965750	0	23.5124	47863000	11965749	23.5124	0.0323395	0.952985	1.49027	0.020914
map1b	0	0	43681000	0	0	0	0	0	43681000	0	10920250	1	23.3805	0	-43681000	-10920249	-23.3805	0.355918	1	0.44865	1.65575e-13
pgam1a;pgam1b;pgam2	0	757260	0	0	0	0	0	0	757260	0	189315	1	17.5304	0	-757260	-189314	-17.5304	0.355918	1	0.44865	1.65575e-13
ssbp1	0	0	0	0	0	0	2848500	12261000	0	15109500	1	3777375	0	21.849	15109500	3777374	21.849	0.241422	1	0.617224	1.72906e-09
CABZ01073334.1	0	0	0	0	187180000	260310000	130060000	137830000	0	715380000	1	178845000	0	27.4141	715380000	178844999	27.4141	0.000989973	0.105	3.00438	0.97881
LOC100002310	0	122450	0	0	0	0	0	0	122450	0	30612.5	1	14.9018	0	-122450	-30611.5	-14.9018	0.355918	1	0.44865	1.65575e-13
hnrnpa1a	0	0	0	0	0	0	5186600	2100600	0	7287200	1	1821800	0	20.7969	7287200	1821799	20.7969	0.187842	1	0.726208	8.93711e-08
ddx6;si:ch211-175g6.7	0	0	0	0	16347000	14790000	35631000	21598000	0	88366000	1	22091500	0	24.397	88366000	22091499	24.397	0.00347316	0.315614	2.45928	0.500843
si:dkey-46g23.2	3925600	3943800	0	0	0	0	3392700	3537100	7869400	6929800	1967350	1732450	20.9078	20.7244	-939600	-234900	-0.18344	0.881772	1	0.0546439	1.65575e-13
tial1	0	0	0	0	0	0	0	1967300	0	1967300	1	491825	0	18.9078	1967300	491824	18.9078	0.355918	1	0.44865	1.65575e-13
cnbpa	0	0	0	0	75603000	57380000	10933000	14077000	0	157993000	1	39498250	0	25.2353	157993000	39498249	25.2353	0.048905	0.990078	1.31065	0.00433057
vtg4	109810000	461150000	153430000	54630000	8537000	18999000	54428000	45274000	779020000	127238000	194755000	31809500	27.5371	24.923	-651782000	-162945500	-2.61413	0.125934	0.999988	0.899856	5.33943e-06
lsm14b	0	0	0	0	33079000	0	27952000	34866000	0	95897000	1	23974250	0	24.515	95897000	23974249	24.515	0.0255859	0.916942	1.592	0.0376581
pabpc1a;pabpc1b	0	0	0	0	33498000	29528000	36327000	41709000	0	141062000	1	35265500	0	25.0718	141062000	35265499	25.0718	9.11741e-06	0.00112993	5.04013	2.94695
hnrnph1l	0	0	0	0	12055000	10194000	13880000	18482000	0	54611000	1	13652750	0	23.7027	54611000	13652749	23.7027	0.000254388	0.0293285	3.5945	1.53271
hnrnpa1b	0	0	0	0	14077000	14018000	18945000	12408000	0	59448000	1	14862000	0	23.8251	59448000	14861999	23.8251	4.37216e-05	0.00531995	4.3593	2.27409
zgc:165518	5761800	8738300	0	2947100	3286300	3361500	4710000	5593800	17447200	16951600	4361800	4237900	22.0565	22.0149	-495600	-123900	-0.0415741	0.951532	1	0.0215768	1.65575e-13
si:dkeyp-98a7.3;si:ch211-250e5.9;si:dkeyp-98a7.9;si:dkeyp-98a7.8	0	0	5516000	57106000	0	0	1169700	2120100	62622000	3289800	15655500	822450	23.9002	19.6496	-59332200	-14833050	-4.2506	0.326554	1	0.486045	1.36168e-12
elavl1	0	0	0	0	440550000	485680000	202770000	198740000	0	1327740000	1	331935000	0	28.3063	1327740000	331934999	28.3063	0.00482035	0.406582	2.31692	0.390852
vtg3	51588000	175000000	12346000	12800000	20875000	12194000	59778000	44924000	251734000	137771000	62933500	34442750	25.9073	25.0377	-113963000	-28490750	-0.869628	0.502944	1	0.29848	1.65575e-13
hnrnpc	0	0	0	0	67987000	80884000	29519000	21914000	0	200304000	1	50076000	0	25.5776	200304000	50075999	25.5776	0.0131524	0.72314	1.881	0.140778
si:dkey-46g23.5;zgc:165453	0	0	0	0	0	0	0	316470	0	316470	1	79117.5	0	16.2717	316470	79116.5	16.2717	0.355918	1	0.44865	1.65575e-13
hnrnpa0b	0	0	0	0	24687000	30874000	15329000	22440000	0	93330000	1	23332500	0	24.4758	93330000	23332499	24.4758	0.000344295	0.0391578	3.46307	1.40718
eif3c	0	0	0	0	0	0	0	1276400	0	1276400	1	319100	0	18.2836	1276400	319099	18.2836	0.355918	1	0.44865	1.65575e-13
khsrp	0	0	0	0	19740000	19663000	7564400	12250000	0	59217400	1	14804350	0	23.8195	59217400	14804349	23.8195	0.00255249	0.246999	2.59304	0.607305
vtg5	1594000000	2249800000	184890000	166620000	173110000	290950000	646800000	959010000	4195310000	2069870000	1048827500	517467500	29.9661	28.9469	-2125440000	-531360000	-1.01924	0.372268	1	0.429144	1.65575e-13
cirbpb	0	0	0	0	188310000	192660000	70905000	59401000	0	511276000	1	127819000	0	26.9295	511276000	127818999	26.9295	0.0124524	0.713115	1.90475	0.14684
hdlbpa	0	0	0	0	0	0	1632800	2679300	0	4312100	1	1078025	0	20.04	4312100	1078024	20.04	0.152483	0.999997	0.816777	1.27408e-06
pl10;ddx3	0	0	0	0	34480000	29297000	20161000	11846000	0	95784000	1	23946000	0	24.5133	95784000	23945999	24.5133	0.0030424	0.284787	2.51678	0.54548
lrpprc	0	0	0	0	65443000	96194000	19817000	44931000	0	226385000	1	56596250	0	25.7542	226385000	56596249	25.7542	0.0128026	0.717127	1.8927	0.144404
hnrnpaba	0	0	0	0	0	0	7048500	8429400	0	15477900	1	3869475	0	21.8837	15477900	3869474	21.8837	0.136521	0.999994	0.864801	2.57298e-06
rps8	0	2755200	0	0	0	0	0	10138000	2755200	10138000	688800	2534500	19.3937	21.2733	7382800	1845700	1.87954	0.508551	1	0.293665	1.65575e-13
atp5a1	1722400	4003600	0	0	0	0	1839800	2044300	5726000	3884100	1431500	971025	20.4491	19.8891	-1841900	-460475	-0.559947	0.690777	1	0.160662	1.65575e-13
pdia4	0	0	0	0	0	0	381140	0	0	381140	1	95285	0	16.54	381140	95284	16.54	0.355918	1	0.44865	1.65575e-13
rpl30	0	0	0	0	0	0	0	654810	0	654810	1	163702	0	17.3207	654810	163702	17.3207	0.355918	1	0.44865	1.65575e-13
vtg1	8950800000	11156000000	1105400000	883530000	1062500000	1557700000	4660500000	4270400000	22095730000	11551100000	5523932500	2887775000	32.363	31.4273	-10544630000	-2636157500	-0.935737	0.384203	1	0.415439	1.65575e-13
vtg2	1043700000	1101600000	64566000	64338000	87392000	97654000	451380000	557520000	2274204000	1193946000	568551000	298486500	29.0827	28.1531	-1080258000	-270064500	-0.929624	0.424685	1	0.371934	1.65575e-13
zgc:136254;si:ch211-251f6.7	0	17928000	0	12618000	0	0	2415100	1973600	30546000	4388700	7636500	1097175	22.8645	20.0654	-26157300	-6539325	-2.79912	0.203699	1	0.691012	2.60881e-08
rpl31	0	0	0	0	0	0	0	1790300	0	1790300	1	447575	0	18.7718	1790300	447574	18.7718	0.355918	1	0.44865	1.65575e-13
cirbpa	0	0	0	0	27707000	31778000	9931300	11111000	0	80527300	1	20131825	0	24.263	80527300	20131824	24.263	0.011575	0.695029	1.93648	0.157997
rpl6	0	5590600	13548000	14838000	0	0	19340000	22955000	33976600	42295000	8494150	10573750	23.018	23.334	8318400	2079600	0.315946	0.778612	1	0.108679	1.65575e-13
snd1	0	0	0	0	0	0	3565800	0	0	3565800	1	891450	0	19.7658	3565800	891449	19.7658	0.355918	1	0.44865	1.65575e-13
hnrnpabb	0	0	0	0	0	0	0	14259000	0	14259000	1	3564750	0	21.7654	14259000	3564749	21.7654	0.355918	1	0.44865	1.65575e-13
syncripl	0	0	6517000	0	53104000	45529000	122230000	54413000	6517000	275276000	1629250	68819000	20.6358	26.0363	268759000	67189750	5.40053	0.00966929	0.637611	2.01461	0.195444
ilf2	0	0	0	0	0	0	0	626620	0	626620	1	156655	0	17.2572	626620	156654	17.2572	0.355918	1	0.44865	1.65575e-13
rpl8	0	0	0	0	10748000	12555000	8347000	8449800	0	40099800	1	10024950	0	23.2571	40099800	10024949	23.2571	6.01456e-05	0.00725142	4.2208	2.13958
rplp0	0	2403000	0	0	0	0	544330	456150	2403000	1000480	600750	250120	19.1964	17.9323	-1402520	-350630	-1.26414	0.59112	1	0.228324	1.65575e-13
rps14	0	0	0	0	0	0	0	2582300	0	2582300	1	645575	0	19.3002	2582300	645574	19.3002	0.355918	1	0.44865	1.65575e-13
rps3a	0	851950	0	0	0	0	0	2523300	851950	2523300	212988	630825	17.7004	19.2669	1671350	417838	1.56647	0.553409	1	0.256954	1.65575e-13
ppiab	0	0	0	0	0	0	0	605050	0	605050	1	151262	0	17.2067	605050	151262	17.2067	0.355918	1	0.44865	1.65575e-13
tktb	0	2403500	0	0	0	0	0	0	2403500	0	600875	1	19.1967	0	-2403500	-600874	-19.1967	0.355918	1	0.44865	1.65575e-13
rpl7	0	0	0	0	0	0	0	2497200	0	2497200	1	624300	0	19.2519	2497200	624299	19.2519	0.355918	1	0.44865	1.65575e-13
tia1l	0	0	0	0	0	0	0	0	0	0	1	1	0	0	0	0	0	1	1	0	0
pabpc1l	0	0	0	0	112330000	224970000	153820000	179520000	0	670640000	1	167660000	0	27.321	670640000	167659999	27.321	0.000389934	0.0438602	3.40901	1.35793
eno3	0	2301100	0	0	0	0	1208200	1088800	2301100	2297000	575275	574250	19.1339	19.1313	-4100	-1025	-0.00257282	0.998819	1	0.000513152	1.01254e-15
cfl1	0	492210	0	0	0	0	0	0	492210	0	123052	1	16.9089	0	-492210	-123052	-16.9089	0.355918	1	0.44865	1.65575e-13
rps3	2156900	1018200	0	0	6733600	0	15466000	15847000	3175100	38046600	793775	9511650	19.5984	23.1813	34871500	8717875	3.58289	0.063644	0.997482	1.19624	0.00109512
uchl1	1370800	2594400	0	0	0	0	0	1205100	3965200	1205100	991300	301275	19.919	18.2007	-2760100	-690025	-1.71824	0.358051	1	0.446055	1.65575e-13
crp2;crp	6625000	4176300	11654000	8554000	0	0	4003100	4436700	31009300	8439800	7752325	2109950	22.8862	21.0088	-22569500	-5642375	-1.87742	0.0301033	0.943481	1.52139	0.0252668
mdh2	0	0	0	0	0	0	0	145680	0	145680	1	36420	0	15.1524	145680	36419	15.1524	0.355918	1	0.44865	1.65575e-13
pabpc4	0	0	0	0	0	0	0	14717000	0	14717000	1	3679250	0	21.811	14717000	3679249	21.811	0.355918	1	0.44865	1.65575e-13
hnrnpa0l	0	0	0	0	141430000	156550000	60003000	43432000	0	401415000	1	100353750	0	26.5805	401415000	100353749	26.5805	0.0124091	0.713115	1.90626	0.14684
actbb;actba;actb1;actb2;zgc:86725;actc1b;acta1b;actc1a;acta2;acta1a	10455000	15997000	113990000	5886100	9133500	0	10793000	10406000	146328100	30332500	36582025	7583125	25.1246	22.8544	-115995600	-28998900	-2.27027	0.307557	1	0.512074	6.07999e-12
tia1	0	0	0	0	74594000	63608000	121370000	99979000	0	359551000	1	89887750	0	26.4216	359551000	89887749	26.4216	0.000446345	0.0496213	3.35033	1.30433
hspd1	1169300	1795100	0	0	0	0	0	0	2964400	0	741100	1	19.4993	0	-2964400	-741099	-19.4993	0.148051	0.999996	0.829588	1.62195e-06
tardbpl	0	0	0	0	0	0	0	4133500	0	4133500	1	1033375	0	19.9789	4133500	1033374	19.9789	0.355918	1	0.44865	1.65575e-13
celf1	0	0	0	0	121290000	142930000	82670000	104690000	0	451580000	1	112895000	0	26.7504	451580000	112894999	26.7504	0.000115841	0.0138055	3.93614	1.85995
ldhba	0	0	0	0	0	0	0	165630	0	165630	1	41407.5	0	15.3376	165630	41406.5	15.3376	0.355918	1	0.44865	1.65575e-13
msh5	0	713780	0	0	0	0	0	0	713780	0	178445	1	17.4451	0	-713780	-178444	-17.4451	0.355918	1	0.44865	1.65575e-13

## Sheet: 1-Cell(0.4 h.p.f.)
Gene names	LFQ intensity T2_N1	LFQ intensity T2_N2	LFQ intensity T2_N3	LFQ intensity T2_N4	LFQ intensity T2_P1	LFQ intensity T2_P2	LFQ intensity T2_P3	LFQ intensity T2_P4	sum(N)	sum(P)	mean(N)	mean(P)	log2(mean(N))	log2(mean(P))	sum(P)-sum(N)	mean(P)-mean(N)	log2(mean(P)/mean(N))	pvalue	qvalue	-log10(pvalue)	-log10(qvalue)
ubb;uba52;rps27a;si:ch211-202a12.4	1756900	900070	0	0	21201000	25562000	420900000	352960000	2656970	820623000	664242	205155750	19.3414	27.6121	817966030	2.04492e+08	8.27079	0.101613	0.999953	0.99305	2.0412e-05
si:ch211-226h8.8;zgc:172218	50371000	20688000	23160000	21678000	19417000	15345000	17455000	29481000	115897000	81698000	28974250	20424500	24.7883	24.2838	-34199000	-8549750	-0.504471	0.315393	1	0.501148	5.98293e-12
hnrnpl2	0	0	0	0	10411000	10348000	13789000	19671000	0	54219000	1	13554750	0	23.6923	54219000	13554749	23.6923	0.000821792	0.0954338	3.08524	1.0203
si:dkeyp-46h3.8;si:dkeyp-46h3.2;si:dkeyp-46h3.3;si:dkeyp-46h3.6	0	0	0	0	0	0	0	2186900	0	2186900	1	546725	0	19.0605	2186900	546724	19.0605	0.355918	1	0.44865	3.99087e-13
eef1a1a;eef1a1b;eef1a;eef1a2	0	1727200	0	0	0	0	3695900	3663000	1727200	7358900	431800	1839725	18.72	20.8111	5631700	1407925	2.09105	0.265461	1	0.575999	2.47057e-10
eif4h	0	0	0	0	16855000	0	14180000	18593000	0	49628000	1	12407000	0	23.5647	49628000	12406999	23.5647	0.0262777	0.942116	1.58041	0.0258957
gapdh	4220000	15468000	3148000	0	0	0	2700400	3371100	22836000	6071500	5709000	1517875	22.4448	20.5336	-16764500	-4191125	-1.91119	0.274876	1	0.560863	1.39902e-10
pdia3	0	1641000	0	0	0	0	0	0	1641000	0	410250	1	18.6461	0	-1641000	-410249	-18.6461	0.355918	1	0.44865	3.99087e-13
hnrnpr	0	0	0	0	32768000	30734000	73310000	50906000	0	187718000	1	46929500	0	25.484	187718000	46929499	25.484	0.00318011	0.308907	2.49756	0.510173
plekha7a;plekha7	0	0	0	0	0	0	0	368300000	0	368300000	1	92075000	0	26.4563	368300000	92074999	26.4563	0.355918	1	0.44865	3.99087e-13
rps18	0	1415600	0	0	0	0	0	22848000	1415600	22848000	353900	5712000	18.433	22.4456	21432400	5358100	4.01258	0.385281	1	0.414222	3.99087e-13
rps19	0	0	0	0	0	0	0	532940	0	532940	1	133235	0	17.0236	532940	133234	17.0236	0.355918	1	0.44865	3.99087e-13
zgc:55733	0	0	0	0	18368000	22046000	29128000	46727000	0	116269000	1	29067250	0	24.7929	116269000	29067249	24.7929	0.00362696	0.339148	2.44046	0.469611
si:ch211-199o1.2;hsc70;si:dkey-4p15.3;hspa8;hsp70.3;mcm5;hsp70.2;hsp70l;hspa5	0	2873700	0	0	0	0	0	0	2873700	0	718425	1	19.4545	0	-2873700	-718424	-19.4545	0.355918	1	0.44865	3.99087e-13
rpl24	0	0	0	0	0	0	0	1359300	0	1359300	1	339825	0	18.3744	1359300	339824	18.3744	0.355918	1	0.44865	3.99087e-13
tubb4b	0	0	0	0	0	0	672700	0	0	672700	1	168175	0	17.3596	672700	168174	17.3596	0.355918	1	0.44865	3.99087e-13
purba;purb	0	0	0	0	39197000	37094000	23508000	35788000	0	135587000	1	33896750	0	25.0146	135587000	33896749	25.0146	7.33575e-05	0.0094915	4.13456	2.02267
rpl13	5189000	1538500	0	0	0	0	8625100	0	6727500	8625100	1681875	2156275	20.6816	21.0401	1897600	474400	0.358471	0.854575	1	0.0682496	3.99087e-13
hug	0	0	0	0	51599000	64816000	162760000	83572000	0	362747000	1	90686750	0	26.4344	362747000	90686749	26.4344	0.0108155	0.700925	1.96595	0.154329
pum1	0	0	0	0	0	0	21103000	19084000	0	40187000	1	10046750	0	23.2602	40187000	10046749	23.2602	0.134784	0.999997	0.870363	1.34945e-06
igf2bp3	0	0	0	0	141730000	111160000	253620000	420230000	0	926740000	1	231685000	0	27.7876	926740000	231684999	27.7876	0.0161231	0.827177	1.79255	0.0824015
hnrnph1	0	0	0	0	0	0	0	60626000	0	60626000	1	15156500	0	23.8534	60626000	15156499	23.8534	0.355918	1	0.44865	3.99087e-13
si:dkey-261m9.6;si:dkey-261m9.19;zgc:171759;si:dkey-108k21.13;zgc:173585;LOC570661;si:dkey-108k21.11;si:dkey-108k21.9;si:dkey-108k21.20;si:ch211-113a14.11;hist2h2l	0	0	0	0	0	2420500	0	0	0	2420500	1	605125	0	19.2069	2420500	605124	19.2069	0.355918	1	0.44865	3.99087e-13
zp2.5;zp2.1;zp2.3;zp2.6;si:zfos-1505d6.3	99079000	6597400	5931700	2343200	0	0	2101600	2407100	113951300	4508700	28487825	1127175	24.7638	20.1043	-109442600	-27360650	-4.65956	0.289583	1	0.538226	4.88837e-11
si:dkey-240e12.6;si:ch211-12h2.6;si:ch211-226h8.14;zgc:171781	56456000	4841600	23882000	28174000	0	0	16193000	28204000	113353600	44397000	28338400	11099250	24.7563	23.404	-68956600	-17239150	-1.3523	0.222643	1	0.652391	5.78721e-09
zgc:173556	0	0	0	0	0	0	0	274060	0	274060	1	68515	0	16.0641	274060	68514	16.0641	0.355918	1	0.44865	3.99087e-13
hsp90b1	0	1119500	0	0	0	0	0	0	1119500	0	279875	1	18.0944	0	-1119500	-279874	-18.0944	0.355918	1	0.44865	3.99087e-13
rpl28	3427300	671110	0	0	7350700	8924000	7836600	12935000	4098410	37046300	1.0246e+06	9261575	19.9666	23.1428	32947890	8.23697e+06	3.17619	0.00156918	0.170456	2.80433	0.768388
si:ch211-103b1.2	0	0	0	0	16399000	8494500	22728000	34871000	0	82492500	1	20623125	0	24.2978	82492500	20623124	24.2978	0.0100629	0.681096	1.99728	0.166792
tardbpl	0	0	0	0	0	0	0	13139000	0	13139000	1	3284750	0	21.6474	13139000	3284749	21.6474	0.355918	1	0.44865	3.99087e-13
LOC100334800	1917100	1038500	0	0	0	0	0	0	2955600	0	738900	1	19.495	0	-2955600	-738899	-19.495	0.161447	0.999999	0.791969	3.95072e-07
tardbp	0	0	0	0	0	0	0	66372000	0	66372000	1	16593000	0	23.9841	66372000	16592999	23.9841	0.355918	1	0.44865	3.99087e-13
rpl7a	0	2352200	0	4248000	0	0	29861000	28580000	6600200	58441000	1650050	14610250	20.6541	23.8005	51840800	12960200	3.1464	0.178242	1	0.74899	1.18325e-07
vtg6	3574700000	2872700000	666490000	1393800000	740260000	655940000	896850000	870150000	8507690000	3163200000	2126922500	790800000	30.9861	29.5587	-5344490000	-1336122500	-1.42738	0.0925504	0.999902	1.03362	4.27508e-05
hnrnpa0a	0	0	0	0	59468000	60327000	70240000	90791000	0	280826000	1	70206500	0	26.0651	280826000	70206499	26.0651	7.14138e-05	0.00931191	4.14622	2.03096
hnrnpd	0	0	0	0	25290000	35502000	115110000	140210000	0	316112000	1	79028000	0	26.2359	316112000	79027999	26.2359	0.0327871	0.96879	1.4843	0.0137704
zgc:171717	0	0	0	0	0	0	0	13394000	0	13394000	1	3348500	0	21.6751	13394000	3348499	21.6751	0.355918	1	0.44865	3.99087e-13
csde1	0	0	0	0	26228000	22963000	32805000	28830000	0	110826000	1	27706500	0	24.7237	110826000	27706499	24.7237	1.10897e-05	0.00148493	4.95508	2.82829
ppiaa	0	0	0	0	0	0	0	1661600	0	1661600	1	415400	0	18.6641	1661600	415399	18.6641	0.355918	1	0.44865	3.99087e-13
vtg7;vtg4	284790000	200490000	21732000	29137000	28696000	23912000	32613000	35952000	536149000	121173000	134037250	30293250	26.9981	24.8525	-414976000	-103744000	-2.14557	0.162074	0.999999	0.790285	3.95072e-07
hnrpl	0	0	0	0	0	0	97116000	92008000	0	189124000	1	47281000	0	25.4948	189124000	47280999	25.4948	0.134209	0.999997	0.87222	1.34945e-06
fubp1	0	0	0	0	0	0	0	13975000	0	13975000	1	3493750	0	21.7363	13975000	3493749	21.7363	0.355918	1	0.44865	3.99087e-13
tuba4l	2478800	2298200	0	0	0	0	1607900	2210900	4777000	3818800	1194250	954700	20.1877	19.8647	-958200	-239550	-0.322986	0.797277	1	0.0983907	3.99087e-13
zgc:173556	12897000	794100	0	0	0	0	0	0	13691100	0	3422775	1	21.7067	0	-13691100	-3422774	-21.7067	0.320843	1	0.493707	5.19811e-12
ybx1	0	0	0	0	1424000000	1074700000	1530600000	916200000	0	4945500000	1	1236375000	0	30.2035	4945500000	1236374999	30.2035	0.000139648	0.0178546	3.85496	1.74825
prdx1;prdx2	0	1470200	0	0	0	0	0	0	1470200	0	367550	1	18.4876	0	-1470200	-367549	-18.4876	0.355918	1	0.44865	3.99087e-13
si:dkey-108k21.23;si:dkey-108k21.12	2854500	3605800	1582700	1408100	0	0	1011400	2101100	9451100	3112500	2362775	778125	21.1721	19.5696	-6338600	-1584650	-1.60241	0.0717504	0.999406	1.14418	0.000257924
rps9	0	1255500	0	0	0	0	0	3571500	1255500	3571500	313875	892875	18.2598	19.7681	2316000	579000	1.50827	0.563139	1	0.249385	3.99087e-13
aldh18a1	0	906070	0	0	0	0	0	0	906070	0	226518	1	17.7893	0	-906070	-226516	-17.7893	0.355918	1	0.44865	3.99087e-13
pabpn1	0	0	0	0	0	0	0	7282600	0	7282600	1	1820650	0	20.796	7282600	1820649	20.796	0.355918	1	0.44865	3.99087e-13
rps23	0	519240	0	0	0	0	0	0	519240	0	129810	1	16.986	0	-519240	-129809	-16.986	0.355918	1	0.44865	3.99087e-13
atp5b	1516200	1648000	956250	0	0	0	0	1686200	4120450	1686200	1.03011e+06	421550	19.9744	18.6853	-2434250	-608562	-1.28903	0.322035	1	0.492097	5.19811e-12
mrpl37	0	0	0	0	47991000	13528000	69997000	31207000	0	162723000	1	40680750	0	25.2778	162723000	40680749	25.2778	0.0148864	0.805011	1.82721	0.0941981
myef2	0	0	0	0	0	0	0	5923700	0	5923700	1	1480925	0	20.4981	5923700	1480924	20.4981	0.355918	1	0.44865	3.99087e-13
tuba1b;tuba8l4;tuba1a;si:ch211-114n24.6;tuba1c;tuba8l3	1523800	3799100	2196300	0	0	3702800	2085800	2594100	7519200	8382700	1879800	2095675	20.8421	20.999	863500	215875	0.156836	0.851633	1	0.0697474	3.99087e-13
ssbp1	5129600	0	0	0	0	0	0	34068000	5129600	34068000	1282400	8517000	20.2904	23.0219	28938400	7234600	2.7315	0.433118	1	0.363394	3.99087e-13
zar1l	0	0	0	0	0	0	0	4389600	0	4389600	1	1097400	0	20.0657	4389600	1097399	20.0657	0.355918	1	0.44865	3.99087e-13
CABZ01073334.1	0	2051900	0	0	180490000	178250000	231680000	1950100000	2051900	2540520000	512975	635130000	18.9685	29.2425	2538468100	634617025	10.2739	0.197978	1	0.703383	2.43804e-08
si:ch211-175g6.7;ddx6	0	0	0	0	0	0	32315000	27116000	0	59431000	1	14857750	0	23.8247	59431000	14857749	23.8247	0.136423	0.999997	0.865113	1.34945e-06
si:dkey-46g23.2;si:dkey-46g23.3;si:dkey-46g23.4	9093300	8177700	4803600	6087200	0	0	5971700	7019600	28161800	12991300	7040450	3247825	22.7472	21.631	-15170500	-3792625	-1.11619	0.124481	0.999993	0.904898	3.15819e-06
hnrnpm	0	0	0	0	0	0	0	6888500	0	6888500	1	1722125	0	20.7158	6888500	1722124	20.7158	0.355918	1	0.44865	3.99087e-13
ldhbb;ldha;ldhba	0	0	0	0	0	0	0	1252300	0	1252300	1	313075	0	18.2561	1252300	313074	18.2561	0.355918	1	0.44865	3.99087e-13
ywhabb;ywhaba	0	1059200	0	0	0	0	0	0	1059200	0	264800	1	18.0145	0	-1059200	-264799	-18.0145	0.355918	1	0.44865	3.99087e-13
tial1	0	0	0	0	0	9398400	14270000	12010000	0	35678400	1	8919600	0	23.0885	35678400	8919599	23.0885	0.0293798	0.95633	1.53195	0.0193921
cnbpa	0	0	0	0	76798000	88653000	29179000	77544000	0	272174000	1	68043500	0	26.02	272174000	68043499	26.02	0.00213386	0.221144	2.67083	0.655326
rbm4.2	0	0	0	0	0	0	8580100	9264400	0	17844500	1	4461125	0	22.089	17844500	4461124	22.089	0.134446	0.999997	0.871452	1.34945e-06
vtg4	484750000	860700000	43968000	69064000	34442000	32210000	183980000	105410000	1458482000	356042000	364620500	89010500	28.4418	26.4075	-1102440000	-275610000	-2.03435	0.211522	1	0.674644	1.00047e-08
lsm14b	0	0	0	0	219660000	144310000	144460000	223470000	0	731900000	1	182975000	0	27.4471	731900000	182974999	27.4471	0.000176463	0.0221634	3.75335	1.65436
ncoa5	0	0	0	0	0	0	0	3586300	0	3586300	1	896575	0	19.7741	3586300	896574	19.7741	0.355918	1	0.44865	3.99087e-13
pabpc1a;pabpc1b	0	0	0	0	70245000	40776000	143980000	153800000	0	408801000	1	102200250	0	26.6068	408801000	102200249	26.6068	0.0102014	0.682864	1.99134	0.165666
f13a1a.1	0	0	0	0	0	0	0	1291800	0	1291800	1	322950	0	18.301	1291800	322949	18.301	0.355918	1	0.44865	3.99087e-13
got2a;got2b	0	0	0	0	0	0	0	418320	0	418320	1	104580	0	16.6742	418320	104579	16.6742	0.355918	1	0.44865	3.99087e-13
hnrnph1l	0	0	0	0	0	35690000	149680000	95831000	0	281201000	1	70300250	0	26.067	281201000	70300249	26.067	0.0773931	0.999626	1.1113	0.000162418
hnrnpa1b	0	0	0	0	38049000	43978000	74327000	65728000	0	222082000	1	55520500	0	25.7265	222082000	55520499	25.7265	0.000672149	0.0793747	3.17253	1.10032
zgc:165518	16280000	18879000	9823500	11951000	11996000	7225300	12058000	11904000	56933500	43183300	14233375	10795825	23.7628	23.364	-13750200	-3437550	-0.398804	0.197222	1	0.705045	2.43804e-08
g3bp1	0	0	0	0	0	0	0	3114400	0	3114400	1	778600	0	19.5705	3114400	778599	19.5705	0.355918	1	0.44865	3.99087e-13
stau2	0	0	0	0	25583000	18395000	36890000	34784000	0	115652000	1	28913000	0	24.7852	115652000	28912999	24.7852	0.00051328	0.0616789	3.28965	1.20986
si:dkeyp-98a7.3;si:ch211-250e5.9	0	0	0	0	0	0	0	5668000	0	5668000	1	1417000	0	20.4344	5668000	1416999	20.4344	0.355918	1	0.44865	3.99087e-13
si:ch211-213a13.2	0	4356600	0	0	0	0	0	0	4356600	0	1089150	1	20.0548	0	-4356600	-1089149	-20.0548	0.355918	1	0.44865	3.99087e-13
elavl1	0	779250	0	0	392720000	234560000	1858500000	2199000000	779250	4684780000	194812	1171195000	17.5717	30.1253	4684000750	1.171e+09	12.5536	0.058058	0.997759	1.23614	0.000974396
rpl18	7124200	2230800	0	2265200	0	0	6896500	22316000	11620200	29212500	2905050	7303125	21.4701	22.8001	17592300	4398075	1.32995	0.452213	1	0.344657	3.99087e-13
vtg3	116120000	131430000	20299000	29671000	14481000	16637000	22651000	21606000	297520000	75375000	74380000	18843750	26.1484	24.1676	-222145000	-55536250	-1.98083	0.102261	0.999953	0.990289	2.0412e-05
si:dkey-46g23.5	0	0	0	0	0	0	0	493220	0	493220	1	123305	0	16.9119	493220	123304	16.9119	0.355918	1	0.44865	3.99087e-13
hnrnpa0b	0	1637400	0	0	75812000	330700000	95153000	357280000	1637400	858945000	409350	214736250	18.643	27.678	857307600	214326900	9.03502	0.0287835	0.954762	1.54086	0.0201047
khsrp	0	0	0	0	81412000	62225000	99679000	126260000	0	369576000	1	92394000	0	26.4613	369576000	92393999	26.4613	0.000504707	0.0611545	3.29696	1.21357
zgc:171776	0	0	0	0	0	0	0	787230	0	787230	1	196808	0	17.5864	787230	196806	17.5864	0.355918	1	0.44865	3.99087e-13
vtg5	586340000	633520000	97532000	303210000	82906000	66987000	225700000	100810000	1620602000	476403000	405150500	119100750	28.5939	26.8276	-1144199000	-286049750	-1.76628	0.0715986	0.999406	1.1451	0.000257924
hdlbpa	0	0	0	0	0	4968700	17220000	6509000	0	28697700	1	7174425	0	22.7744	28697700	7174424	22.7744	0.0951411	0.999917	1.02163	3.60085e-05
pl10	0	0	0	0	132410000	75153000	166520000	178190000	0	552273000	1	138068250	0	27.0408	552273000	138068249	27.0408	0.00098671	0.111716	3.00581	0.951885
lrpprc	0	0	0	0	0	0	91903000	23902000	0	115805000	1	28951250	0	24.7871	115805000	28951249	24.7871	0.231067	1	0.636262	3.43452e-09
ppib	0	0	0	0	0	0	0	711360	0	711360	1	177840	0	17.4402	711360	177839	17.4402	0.355918	1	0.44865	3.99087e-13
hsp90ab1	0	655130	0	0	0	0	0	0	655130	0	163782	1	17.3214	0	-655130	-163782	-17.3214	0.355918	1	0.44865	3.99087e-13
rps8	0	0	0	0	0	0	0	18310000	0	18310000	1	4577500	0	22.1261	18310000	4577499	22.1261	0.355918	1	0.44865	3.99087e-13
atp5a1	2191100	2381300	2264100	0	0	0	1636100	2108600	6836500	3744700	1709125	936175	20.7048	19.8364	-3091800	-772950	-0.868408	0.366882	1	0.435474	3.99087e-13
vtg1	11465000000	12299000000	3279000000	4995600000	2727800000	1976900000	4000600000	2824900000	32038600000	11530200000	8009650000	2882550000	32.8991	31.4247	-20508400000	-5127100000	-1.47439	0.0680242	0.999187	1.16734	0.000353043
vtg2	1216700000	1126400000	214210000	459700000	184240000	139150000	428270000	392900000	3017010000	1144560000	754252500	286140000	29.4905	28.0921	-1872450000	-468112500	-1.39833	0.118714	0.999989	0.925499	4.99249e-06
rpl32	0	0	0	0	0	0	0	9137900	0	9137900	1	2284475	0	21.1234	9137900	2284474	21.1234	0.355918	1	0.44865	3.99087e-13
rpl31	0	0	0	0	0	0	0	25802000	0	25802000	1	6450500	0	22.621	25802000	6450499	22.621	0.355918	1	0.44865	3.99087e-13
ptbp1a;ptbp1b	0	0	0	0	0	0	12888000	21262000	0	34150000	1	8537500	0	23.0254	34150000	8537499	23.0254	0.152862	0.999998	0.815701	7.48379e-07
cirbpa	0	0	0	0	63986000	59298000	51412000	62807000	0	237503000	1	59375750	0	25.8234	237503000	59375749	25.8234	7.71953e-07	0.000104208	6.11241	3.9821
snd1	0	0	0	0	0	7534500	19603000	7409400	0	34546900	1	8636725	0	23.0421	34546900	8636724	23.0421	0.0773686	0.999626	1.11144	0.000162418
serpina1l;serpina1	0	267550	0	0	0	0	0	0	267550	0	66887.5	1	16.0294	0	-267550	-66886.5	-16.0294	0.355918	1	0.44865	3.99087e-13
zp3a.2	5409800	0	0	0	0	0	0	0	5409800	0	1352450	1	20.3671	0	-5409800	-1352449	-20.3671	0.355918	1	0.44865	3.99087e-13
rps6	0	0	0	0	0	0	2849300	0	0	2849300	1	712325	0	19.4422	2849300	712324	19.4422	0.355918	1	0.44865	3.99087e-13
rpl15	0	0	0	0	0	0	14487000	21647000	0	36134000	1	9033500	0	23.1069	36134000	9033499	23.1069	0.1464	0.999997	0.834459	1.17326e-06
rbm4.3	0	0	0	0	0	0	0	22624000	0	22624000	1	5656000	0	22.4314	22624000	5655999	22.4314	0.355918	1	0.44865	3.99087e-13
hnrnpabb	0	0	0	0	0	0	127260000	139970000	0	267230000	1	66807500	0	25.9935	267230000	66807499	25.9935	0.1347	0.999997	0.870634	1.34945e-06
syncripl	0	0	0	0	62374000	91641000	94813000	445800000	0	694628000	1	173657000	0	27.3717	694628000	173656999	27.3717	0.104976	0.999959	0.978911	1.7979e-05
rpl8	0	1120700	0	0	10891000	11882000	55059000	48395000	1120700	126227000	280175	31556750	18.096	24.9114	125106300	31276575	6.81548	0.0372012	0.979855	1.42944	0.00883802
rplp0	0	2183700	0	0	0	0	0	0	2183700	0	545925	1	19.0583	0	-2183700	-545924	-19.0583	0.355918	1	0.44865	3.99087e-13
rpl19	0	0	0	0	0	0	0	9039200	0	9039200	1	2259800	0	21.1078	9039200	2259799	21.1078	0.355918	1	0.44865	3.99087e-13
ppiab	0	0	0	0	0	0	0	936160	0	936160	1	234040	0	17.8364	936160	234039	17.8364	0.355918	1	0.44865	3.99087e-13
rps5	0	0	0	0	0	0	0	4636600	0	4636600	1	1159150	0	20.1446	4636600	1159149	20.1446	0.355918	1	0.44865	3.99087e-13
eef1g	2693900	5656500	1244900	1215600	0	0	1849500	1278700	10810900	3128200	2702725	782050	21.366	19.5769	-7682700	-1920675	-1.78908	0.143815	0.999997	0.842197	1.28335e-06
tktb	0	1516800	0	0	0	0	0	0	1516800	0	379200	1	18.5326	0	-1516800	-379199	-18.5326	0.355918	1	0.44865	3.99087e-13
rpl7	0	1152900	0	0	0	0	2617900	2907300	1152900	5525200	288225	1381300	18.1368	20.3976	4372300	1093075	2.26076	0.245866	1	0.609302	1.14602e-09
pabpc1l	0	0	0	0	253480000	264850000	455550000	604800000	0	1578680000	1	394670000	0	28.5561	1578680000	394669999	28.5561	0.00332928	0.318532	2.47765	0.496847
eno3	3322900	3907000	0	0	0	0	2811900	3672300	7229900	6484200	1807475	1621050	20.7855	20.6285	-745700	-186425	-0.157047	0.899683	1	0.0459107	3.99087e-13
rps3	20638000	2489400	0	0	57385000	34588000	47623000	65998000	23127400	205594000	5781850	51398500	22.4631	25.6152	182466600	45616650	3.15212	0.00160456	0.17262	2.79464	0.76291
uchl1	0	0	812300	0	0	0	0	0	812300	0	203075	1	17.6317	0	-812300	-203074	-17.6317	0.355918	1	0.44865	3.99087e-13
crp2;crp	0	0	0	1388700	0	0	0	0	1388700	0	347175	1	18.4053	0	-1388700	-347174	-18.4053	0.355918	1	0.44865	3.99087e-13
mdh2	0	3447300	0	0	0	7680900	0	0	3447300	7680900	861825	1920225	19.717	20.8728	4233600	1058400	1.15581	0.632983	1	0.198608	3.99087e-13
pabpc4	0	0	0	0	94526000	71825000	156390000	119770000	0	442511000	1	110627750	0	26.7211	442511000	110627749	26.7211	0.000881799	0.101245	3.05463	0.994627
ssb	0	0	0	0	0	0	0	3363600	0	3363600	1	840900	0	19.6816	3363600	840899	19.6816	0.355918	1	0.44865	3.99087e-13
hnrnpa0l	0	3323900	0	0	158370000	87780000	126170000	564520000	3323900	936840000	830975	234210000	19.6644	27.8032	933516100	233379025	8.13878	0.0802987	0.999676	1.09529	0.000140588
cirbpb	0	0	0	0	750520000	654460000	430620000	526720000	0	2362320000	1	590580000	0	29.1376	2362320000	590579999	29.1376	0.000155128	0.0196621	3.80931	1.70637
actba;actbb;actb1;actc1b;acta1b;actc1a;acta2;acta1a	25663000	19240000	7579800	6114800	10401000	10761000	12524000	14036000	58597600	47722000	14649400	11930500	23.8043	23.5082	-10875600	-2718900	-0.296187	0.589798	1	0.229297	3.99087e-13
tia1l	0	0	0	0	12508000	12246000	9050200	12989000	0	46793200	1	11698300	0	23.4798	46793200	11698299	23.4798	1.24446e-05	0.00165377	4.90502	2.78153
pkma	2761700	2389500	0	0	0	0	0	0	5151200	0	1287800	1	20.2965	0	-5151200	-1287799	-20.2965	0.135646	0.999997	0.867592	1.34945e-06
tia1	0	0	0	0	254730000	218620000	537390000	739830000	0	1750570000	1	437642500	0	28.7052	1750570000	437642499	28.7052	0.0121176	0.738436	1.91658	0.131687
hspd1	2276900	1560000	0	0	0	0	0	2080600	3836900	2080600	959225	520150	19.8715	18.9886	-1756300	-439075	-0.882942	0.590979	1	0.228428	3.99087e-13
hnrnpc	0	0	0	0	399740000	344040000	351410000	490140000	0	1585330000	1	396332500	0	28.5621	1585330000	396332499	28.5621	2.25087e-05	0.00296678	4.64765	2.52772
gstp1;gstp2	645140	3114500	710430	0	0	0	571660	0	4470070	571660	1.11752e+06	142915	20.0919	17.1248	-3898410	-974602	-2.96707	0.212931	1	0.67176	1.00047e-08
celf1	0	0	0	0	270520000	168600000	341620000	297820000	0	1078560000	1	269640000	0	28.0065	1078560000	269639999	28.0065	0.000326533	0.0403147	3.48607	1.39454
cth1	0	0	0	0	0	0	0	8702200	0	8702200	1	2175550	0	21.0529	8702200	2175549	21.0529	0.355918	1	0.44865	3.99087e-13

## Sheet: sphere(4 h.p.f)
Gene names	LFQ intensity T3_N1	LFQ intensity T3_N2	LFQ intensity T3_N3	LFQ intensity T3_N4	LFQ intensity T3_P1	LFQ intensity T3_P2	LFQ intensity T3_P3	LFQ intensity T3_P4	sum(N)	sum(P)	mean(N)	mean(P)	log2(mean(N))	log2(mean(P))	sum(P)-sum(N)	mean(P)-mean(N)	log2(mean(P)/mean(N))	pvalue	qvalue	-log10(pvalue)	-log10(qvalue)
igf2bp1	0	0	0	0	0	0	33623000	0	0	33623000	1	8405750	0	23.0029	33623000	8405749	23.0029	0.355918	1	0.44865	0
ubb;uba52;rps27a;si:ch211-202a12.4	1900600	1073700	7542700	5408500	548390000	455070000	141740000	38240000	15925500	1183440000	3981375	295860000	21.9248	28.1403	1167514500	291878625	6.2155	0.0541707	0.999322	1.26624	0.000294715
si:ch211-226h8.8;zgc:172218	21279000	68421000	1351100000	10015000000	94856000	101120000	9247700	11841000	11455800000	217064700	2863950000	54266175	31.4154	25.6935	-11238735300	-2809683825	-5.72181	0.286767	1	0.542471	0
eef1da	0	0	0	0	0	0	149750	0	0	149750	1	37437.5	0	15.1922	149750	37436.5	15.1922	0.355918	1	0.44865	0
hnrnpl2	0	0	0	0	0	0	0	14414000	0	14414000	1	3603500	0	21.781	14414000	3603499	21.781	0.355918	1	0.44865	0
si:dkeyp-46h3.8;si:dkeyp-46h3.2;si:dkeyp-46h3.3;si:dkeyp-46h3.6	80734000	10797000	107710000	102630000	18076000	0	15096000	19281000	301871000	52453000	75467750	13113250	26.1694	23.6445	-249418000	-62354500	-2.52483	0.0338472	0.991061	1.47048	0.00389948
si:dkey-286j17.4	0	0	0	0	0	9594500	0	0	0	9594500	1	2398625	0	21.1938	9594500	2398624	21.1938	0.355918	1	0.44865	0
eif4h	0	0	0	0	0	0	0	3131800	0	3131800	1	782950	0	19.5786	3131800	782949	19.5786	0.355918	1	0.44865	0
tpi1b;tpi1a	0	0	0	0	0	0	0	227420	0	227420	1	56855	0	15.795	227420	56854	15.795	0.355918	1	0.44865	0
gapdh	3427400	16304000	2573900	0	0	0	3638600	2671400	22305300	6310000	5576325	1577500	22.4109	20.5892	-15995300	-3998825	-1.82167	0.329226	1	0.482506	0
pdia3	0	762910	0	0	0	0	0	0	762910	0	190728	1	17.5412	0	-762910	-190726	-17.5412	0.355918	1	0.44865	0
hnrnpr	0	0	0	0	11313000	12951000	6417300	12408000	0	43089300	1	10772325	0	23.3608	43089300	10772324	23.3608	0.000356669	0.0578345	3.44773	1.23781
plekha7a;plekha7	0	0	0	0	0	0	46340000	0	0	46340000	1	11585000	0	23.4658	46340000	11584999	23.4658	0.355918	1	0.44865	0
rps18	0	1239100	0	0	13026000	0	0	0	1239100	13026000	309775	3256500	18.2409	21.6349	11786900	2946725	3.39403	0.402398	1	0.395344	0
rps19	0	0	0	0	0	0	0	689680	0	689680	1	172420	0	17.3956	689680	172419	17.3956	0.355918	1	0.44865	0
hspa8;si:dkey-4p15.3;hsc70	4438800	6012400	0	0	4016800	0	3074500	0	10451200	7091300	2612800	1772825	21.3172	20.7576	-3359900	-839975	-0.559547	0.66759	1	0.17549	0
rpl24	0	0	0	0	0	0	0	655570	0	655570	1	163892	0	17.3224	655570	163892	17.3224	0.355918	1	0.44865	0
spef2	0	0	0	0	0	0	410500	0	0	410500	1	102625	0	16.647	410500	102624	16.647	0.355918	1	0.44865	0
purba;purb	0	0	0	0	82514000	44552000	6994800	25829000	0	159889800	1	39972450	0	25.2525	159889800	39972449	25.2525	0.0478277	0.998524	1.32032	0.000641609
rpl13	0	1974200	0	0	0	0	0	0	1974200	0	493550	1	18.9128	0	-1974200	-493549	-18.9128	0.355918	1	0.44865	0
pum2	0	0	0	0	8253100	8936100	3248700	0	0	20437900	1	5109475	0	22.2847	20437900	5109474	22.2847	0.0528235	0.999226	1.27717	0.000336381
tuba4l	0	0	0	0	0	0	0	447770	0	447770	1	111942	0	16.7724	447770	111942	16.7724	0.355918	1	0.44865	0
igf2bp3	6802000	13098000	0	0	215420000	182490000	592380000	109190000	19900000	1099480000	4975000	274870000	22.2463	28.0342	1079580000	269895000	5.78791	0.0468606	0.99839	1.32919	0.000699991
ptbp2a	0	0	0	0	0	0	0	1661700	0	1661700	1	415425	0	18.6642	1661700	415424	18.6642	0.355918	1	0.44865	0
eef1g	0	0	0	0	0	0	0	387010	0	387010	1	96752.5	0	16.562	387010	96751.5	16.562	0.355918	1	0.44865	0
si:ch211-113a14.14;si:dkey-108k21.24;h3f3a	0	0	0	0	0	0	0	5083000	0	5083000	1	1270750	0	20.2772	5083000	1270749	20.2772	0.355918	1	0.44865	0
zp2.5;zp2.1;zp2.3;zp2.6;si:zfos-1505d6.3	51780000	31891000	3302000000	431000000	5673800	4189800	2233600	0	3816671000	12097200	954167750	3024300	29.8297	21.5282	-3804573800	-951143450	-8.3015	0.27283	1	0.564109	4.82164e-17
zgc:55733	0	0	0	0	113230000	70109000	20519000	43103000	0	246961000	1	61740250	0	25.8797	246961000	61740249	25.8797	0.0211859	0.951165	1.67395	0.0217442
si:dkey-240e12.6;si:ch211-12h2.6;si:ch211-226h8.14;zgc:171781	341920000	20342000	2053600000	2236400000	116030000	123880000	102150000	120350000	4652262000	462410000	1163065500	115602500	30.1153	26.7846	-4189852000	-1047463000	-3.33069	0.116761	1	0.932702	6.16186e-08
zp3.2	0	0	0	24554000	0	0	0	0	24554000	0	6138500	1	22.5495	0	-24554000	-6138499	-22.5495	0.355918	1	0.44865	0
hsp90b1	1616600	1569200	0	0	0	0	1656700	0	3185800	1656700	796450	414175	19.6032	18.6599	-1529100	-382275	-0.943343	0.559512	1	0.25219	0
rpl28	0	0	0	0	0	0	0	1693100	0	1693100	1	423275	0	18.6912	1693100	423274	18.6912	0.355918	1	0.44865	0
LOC100334800	4306800	3947100	0	0	4601900	4969500	4407800	3774300	8253900	17753500	2063475	4438375	20.9766	22.0816	9499600	2374900	1.10496	0.0994191	0.999998	1.00253	6.55683e-07
xirp2b	0	0	0	0	0	13910000	0	0	0	13910000	1	3477500	0	21.7296	13910000	3477499	21.7296	0.355918	1	0.44865	0
si:dkeyp-50f7.2	0	0	0	20077000	0	0	0	0	20077000	0	5019250	1	22.259	0	-20077000	-5019249	-22.259	0.355918	1	0.44865	0
si:ch211-226h8.14;si:ch211-226h8.4;si:ch211-226h8.6	0	0	0	0	0	0	0	3674700	0	3674700	1	918675	0	19.8092	3674700	918674	19.8092	0.355918	1	0.44865	0
rpl12	0	0	0	0	0	0	696130	0	0	696130	1	174032	0	17.409	696130	174032	17.409	0.355918	1	0.44865	0
qdprb2;zgc:171517	0	1523600	0	0	0	0	1122600	0	1523600	1122600	380900	280650	18.5391	18.0984	-401000	-100250	-0.44064	0.839209	1	0.07613	0
slc25a5;slc25a4;slc25a6	0	0	0	0	0	0	250100	0	0	250100	1	62525	0	15.9321	250100	62524	15.9321	0.355918	1	0.44865	0
tardbp	0	0	0	0	0	0	6423000	0	0	6423000	1	1605750	0	20.6148	6423000	1605749	20.6148	0.355918	1	0.44865	0
tubb4b;zgc:65894;tubb5	0	2003200	0	0	0	0	1599400	0	2003200	1599400	500800	399850	18.9339	18.6091	-403800	-100950	-0.324776	0.879997	1	0.0555187	0
hug	0	0	0	0	63338000	80799000	17572000	75365000	0	237074000	1	59268500	0	25.8208	237074000	59268499	25.8208	0.00618442	0.610523	2.2087	0.214298
rpl7a	0	0	0	0	0	0	0	3818000	0	3818000	1	954500	0	19.8644	3818000	954499	19.8644	0.355918	1	0.44865	0
ythdf3;ythdf2;ythdf1	0	0	0	0	0	0	0	2240300	0	2240300	1	560075	0	19.0953	2240300	560074	19.0953	0.355918	1	0.44865	0
vtg6	2092300000	2030700000	64324000	58342000	232320000	400660000	1060900000	222930000	4245666000	1916810000	1061416500	479202500	29.9833	28.8361	-2328856000	-582214000	-1.14728	0.377137	1	0.423501	0
cacna2d1a	0	74525	0	0	0	0	0	0	74525	0	18631.2	1	14.1854	0	-74525	-18630.2	-14.1854	0.355918	1	0.44865	0
hnrnpa0a	0	0	0	0	28530000	29504000	0	0	0	58034000	1	14508500	0	23.7904	58034000	14508499	23.7904	0.134065	1	0.872685	6.65963e-09
hnrnpd	0	0	0	0	47807000	46495000	13924000	49247000	0	157473000	1	39368250	0	25.2305	157473000	39368249	25.2305	0.00357189	0.427769	2.4471	0.36879
zc3h7b	0	0	0	0	5222100	0	5942800	7789400	0	18954300	1	4738575	0	22.176	18954300	4738574	22.176	0.0296303	0.984248	1.52826	0.00689551
LOC795051	0	0	0	0	0	0	0	8872200	0	8872200	1	2218050	0	21.0809	8872200	2218049	21.0809	0.355918	1	0.44865	0
zgc:171717	0	0	105190000	27405000	6973300	7762200	0	7343900	132595000	22079400	33148750	5519850	24.9825	22.3962	-110515600	-27628900	-2.58625	0.310291	1	0.508231	0
stau2;stau1	0	0	0	0	39666000	22150000	6006500	20361000	0	88183500	1	22045875	0	24.394	88183500	22045874	24.394	0.0186676	0.931152	1.72891	0.0309793
nr3c1	0	0	0	0	0	0	0	33601000	0	33601000	1	8400250	0	23.002	33601000	8400249	23.002	0.355918	1	0.44865	0
csde1	0	0	0	0	20465000	17258000	6088500	14105000	0	57916500	1	14479125	0	23.7875	57916500	14479124	23.7875	0.00334108	0.408698	2.47611	0.388598
eef1a;eef1a1a;eef1a1b;eef1a2	4890900	9115000	3717700	0	4258700	4020400	3722600	3618000	17723600	15619700	4430900	3904925	22.0792	21.8969	-2103900	-525975	-0.182305	0.789371	1	0.102719	0
ppiaa	0	0	0	0	0	0	0	432210	0	432210	1	108052	0	16.7214	432210	108052	16.7214	0.355918	1	0.44865	0
vtg7;vtg4	357610000	338520000	18463000	11206000	30865000	48318000	191850000	28929000	725799000	299962000	181449750	74990500	27.435	26.1602	-425837000	-106459250	-1.27479	0.345309	1	0.461792	0
vtg2	1424600000	1507300000	34386000	50125000	205900000	238560000	956090000	162150000	3016411000	1562700000	754102750	390675000	29.4902	28.5414	-1453711000	-363427750	-0.948792	0.452744	1	0.344148	0
hnrpl	0	0	0	0	20502000	24621000	19466000	26285000	0	90874000	1	22718500	0	24.4374	90874000	22718499	24.4374	8.46056e-06	0.00145416	5.0726	2.83739
fubp1	0	0	0	0	14418000	17041000	7073800	12336000	0	50868800	1	12717200	0	23.6003	50868800	12717199	23.6003	0.000949218	0.144223	3.02263	0.840965
zgc:173556	0	0	163390000	6612000	0	0	0	0	170002000	0	42500500	1	25.341	0	-170002000	-42500499	-25.341	0.332505	1	0.478202	0
tuba1b;tuba8l4;tuba1a;si:ch211-114n24.6;tuba1c;tuba8l3	0	3936400	0	0	0	0	1282800	1537000	3936400	2819800	984100	704950	19.9084	19.4272	-1116600	-279150	-0.481284	0.802219	1	0.0957068	0
elavl2;elavl4	0	0	0	0	0	0	0	5382800	0	5382800	1	1345700	0	20.3599	5382800	1345699	20.3599	0.355918	1	0.44865	0
taf15;fus	0	0	0	0	0	0	0	8520200	0	8520200	1	2130050	0	21.0225	8520200	2130049	21.0225	0.355918	1	0.44865	0
ybx1	0	34629000	0	0	679080000	711480000	271750000	191260000	34629000	1853570000	8657250	463392500	23.0455	28.7877	1818941000	454735250	5.74218	0.0152231	0.89186	1.8175	0.0497035
anxa1a	0	0	0	0	0	0	0	6455100	0	6455100	1	1613775	0	20.622	6455100	1613774	20.622	0.355918	1	0.44865	0
si:dkey-108k21.23;si:dkey-108k21.12	2451100	3876200	0	1563700	2019200	2419400	905250	1492000	7891000	6835850	1972750	1.70896e+06	20.9118	20.7047	-1055150	-263788	-0.207087	0.773439	1	0.111574	0
pabpn1	0	0	0	0	0	0	0	5274100	0	5274100	1	1318525	0	20.3305	5274100	1318524	20.3305	0.355918	1	0.44865	0
rpl14	0	0	0	0	0	0	0	1091700	0	1091700	1	272925	0	18.0581	1091700	272924	18.0581	0.355918	1	0.44865	0
prdx3	0	0	0	0	0	0	0	0	0	0	1	1	0	0	0	0	0	1	1	0	0
atp5b	2218200	2832000	0	0	0	0	1483000	0	5050200	1483000	1262550	370750	20.2679	18.5001	-3567200	-891800	-1.76782	0.322492	1	0.491481	0
il21r.2	0	0	0	0	0	0	242320	0	0	242320	1	60580	0	15.8866	242320	60579	15.8866	0.355918	1	0.44865	0
retsatl	0	3080900	0	0	0	0	1783500	0	3080900	1783500	770225	445875	19.5549	18.7663	-1297400	-324350	-0.788641	0.728022	1	0.137855	0
ddx3	0	0	0	0	4412000	4677600	3587200	5923800	0	18600600	1	4650150	0	22.1488	18600600	4650149	22.1488	7.26177e-05	0.0122696	4.13896	1.91117
mrpl37	0	0	0	0	0	0	21255000	55707000	0	76962000	1	19240500	0	24.1976	76962000	19240499	24.1976	0.193677	1	0.712922	2.1154e-12
myef2	0	0	0	0	0	0	2171900	4688600	0	6860500	1	1715125	0	20.7099	6860500	1715124	20.7099	0.175094	1	0.756728	2.74863e-11
map1b	0	0	0	0	10924000	0	0	0	0	10924000	1	2731000	0	21.381	10924000	2730999	21.381	0.355918	1	0.44865	0
pgam1a;pgam1b	0	0	0	0	0	0	382530	0	0	382530	1	95632.5	0	16.5452	382530	95631.5	16.5452	0.355918	1	0.44865	0
ssbp1	2303100	0	0	0	10001000	52698000	0	0	2303100	62699000	575775	15674750	19.1351	23.9019	60395900	15098975	4.76679	0.275192	1	0.560364	4.82164e-17
ntrk2a	45767	0	0	0	0	0	0	0	45767	0	11441.8	1	13.482	0	-45767	-11440.8	-13.482	0.355918	1	0.44865	0
pabpc1l	0	0	0	0	176080000	180620000	79199000	175000000	0	610899000	1	152724750	0	27.1864	610899000	152724749	27.1864	0.000795232	0.123015	3.09951	0.910042
CABZ01073334.1	0	0	0	0	582360000	621320000	216330000	416330000	0	1836340000	1	459085000	0	28.7742	1836340000	459084999	28.7742	0.00251984	0.330457	2.59863	0.480885
si:ch211-114l13.12	0	0	0	0	0	0	0	3167600	0	3167600	1	791900	0	19.595	3167600	791899	19.595	0.355918	1	0.44865	0
zgc:173556	20085000	4354600	1771100000	583240000	0	0	3095200	0	2378779600	3095200	594694900	773800	29.1476	19.5616	-2375684400	-593921100	-9.58597	0.201973	1	0.694707	7.58395e-13
LOC100002310	0	972490	0	0	0	0	0	0	972490	0	243122	1	17.8913	0	-972490	-243122	-17.8913	0.355918	1	0.44865	0
tubb1	0	0	0	0	0	0	0	948010	0	948010	1	237002	0	17.8545	948010	237002	17.8545	0.355918	1	0.44865	0
ddx6	0	0	0	0	88994000	96458000	33187000	91821000	0	310460000	1	77615000	0	26.2098	310460000	77614999	26.2098	0.00198982	0.274344	2.70119	0.561704
si:dkey-46g23.2;si:dkey-46g23.3;si:dkey-46g23.4	24996000	22626000	15834000	19506000	22379000	25213000	24394000	21865000	82962000	93851000	20740500	23462750	24.3059	24.4839	10889000	2722250	0.177921	0.250286	1	0.601563	1.01254e-15
hnrnpm	0	0	0	0	4035700	0	4056500	4743300	0	12835500	1	3208875	0	21.6136	12835500	3208874	21.6136	0.0251136	0.970852	1.60009	0.0128469
piwil1	0	0	0	0	0	0	0	1482400	0	1482400	1	370600	0	18.4995	1482400	370599	18.4995	0.355918	1	0.44865	0
ywhaba;ywhabb	0	1387500	0	0	0	0	0	0	1387500	0	346875	1	18.4041	0	-1387500	-346874	-18.4041	0.355918	1	0.44865	0
tial1	0	0	0	0	0	0	0	4286700	0	4286700	1	1071675	0	20.0314	4286700	1071674	20.0314	0.355918	1	0.44865	0
cnbpa;cnbpb	0	0	0	0	104080000	43285000	14095000	22267000	0	183727000	1	45931750	0	25.453	183727000	45931749	25.453	0.0646522	0.99982	1.18942	7.82266e-05
vtg4	123370000	492320000	11538000	9325900	21392000	18752000	188190000	15422000	636553900	243756000	159138475	60939000	27.2457	25.8609	-392797900	-98199475	-1.38484	0.450998	1	0.345826	0
lsm14b	0	0	0	0	66281000	66875000	39773000	52262000	0	225191000	1	56297750	0	25.7466	225191000	56297749	25.7466	0.000126263	0.0211137	3.89872	1.67543
lsm14aa	0	0	0	0	0	0	0	18500000	0	18500000	1	4625000	0	22.141	18500000	4624999	22.141	0.355918	1	0.44865	0
rad54l	0	0	0	0	0	0	0	234180	0	234180	1	58545	0	15.8373	234180	58544	15.8373	0.355918	1	0.44865	0
pabpc1a;pabpc1b	0	0	0	0	59490000	61803000	44920000	65765000	0	231978000	1	57994500	0	25.7894	231978000	57994499	25.7894	1.42505e-05	0.00243388	4.84617	2.6137
f13a1a.1	15825000	3934800	298350000	61692000	0	0	0	0	379801800	0	94950450	1	26.5007	0	-379801800	-94950449	-26.5007	0.217559	1	0.662424	1.16153e-13
got2a;got2b	0	0	0	0	0	0	0	445010	0	445010	1	111252	0	16.7635	445010	111252	16.7635	0.355918	1	0.44865	0
hnrnph1l	0	0	0	0	64118000	76267000	39322000	76638000	0	256345000	1	64086250	0	25.9335	256345000	64086249	25.9335	0.000331355	0.0541553	3.47971	1.26636
hnrnpa1b	0	0	0	0	150920000	16685000	8391400	17698000	0	193694400	1	48423600	0	25.5292	193694400	48423599	25.5292	0.206897	1	0.684247	4.55018e-13
zgc:173556	0	0	0	0	0	0	0	3457700	0	3457700	1	864425	0	19.7214	3457700	864424	19.7214	0.355918	1	0.44865	0
zgc:165518	6043800	4139400	0	0	0	0	5514300	3698400	10183200	9212700	2545800	2303175	21.2797	21.1352	-970500	-242625	-0.144495	0.909806	1	0.0410513	0
elavl1	0	0	26611000	37508000	862210000	962460000	156660000	687480000	64119000	2668810000	16029750	667202500	23.9342	29.3135	2604691000	651172750	5.3793	0.0110394	0.804426	1.95705	0.0945138
rpl18	0	0	0	0	0	0	993340	9224100	0	10217440	1	2554360	0	21.2845	10217440	2554359	21.2845	0.296735	1	0.527631	0
vtg3	98649000	186990000	6903600	0	19771000	17216000	86251000	16390000	292542600	139628000	73135650	34907000	26.1241	25.057	-152914600	-38228650	-1.06706	0.449998	1	0.346789	0
hnrnpa0b	0	0	0	0	0	269990000	25312000	27546000	0	322848000	1	80712000	0	26.2663	322848000	80711999	26.2663	0.250103	1	0.601881	1.01254e-15
pabpc4	0	0	0	0	112570000	69367000	28008000	38924000	0	248869000	1	62217250	0	25.8908	248869000	62217249	25.8908	0.0166762	0.911223	1.7779	0.0403755
khsrp	0	0	0	0	168200000	211920000	72654000	95681000	0	548455000	1	137113750	0	27.0308	548455000	137113749	27.0308	0.0053238	0.55812	2.27378	0.253272
pgk1	0	0	0	0	0	0	38333	0	0	38333	1	9583.25	0	13.2263	38333	9582.25	13.2263	0.355918	1	0.44865	0
syncrip	0	1148300	0	0	8998200	7789700	13884000	5341700	1148300	36013600	287075	9003400	18.1311	23.102	34865300	8716325	4.97097	0.0030232	0.380219	2.51953	0.419967
vtg5	10174000000	9968600000	540620000	501330000	2439100000	2628300000	6911800000	1881700000	21184550000	13860900000	5296137500	3465225000	32.3023	31.6903	-7323650000	-1830912500	-0.611992	0.562939	1	0.249539	0
si:dkey-19b23.11	7536200	0	27005000	66736000	0	0	0	0	101277200	0	25319300	1	24.5937	0	-101277200	-25319299	-24.5937	0.14088	1	0.851151	3.36064e-09
cirbpb	0	0	0	0	701650000	593620000	101770000	267690000	0	1664730000	1	416182500	0	28.6326	1664730000	416182499	28.6326	0.0246015	0.969416	1.60904	0.0134897
pl10	0	0	0	0	124380000	89845000	43361000	57704000	0	315290000	1	78822500	0	26.2321	315290000	78822499	26.2321	0.00470876	0.518853	2.32709	0.284956
epha6	0	413870	0	0	0	0	0	0	413870	0	103468	1	16.6588	0	-413870	-103466	-16.6588	0.355918	1	0.44865	0
lrpprc	0	0	0	0	56338000	9810700	7517600	9317500	0	82983800	1	20745950	0	24.3063	82983800	20745949	24.3063	0.131209	1	0.882037	8.73222e-09
ppib	0	0	0	0	0	0	0	304850	0	304850	1	76212.5	0	16.2177	304850	76211.5	16.2177	0.355918	1	0.44865	0
hnrnpaba	0	0	0	0	0	0	0	28776000	0	28776000	1	7194000	0	22.7784	28776000	7193999	22.7784	0.355918	1	0.44865	0
rpsa	0	0	0	0	0	0	208490	0	0	208490	1	52122.5	0	15.6696	208490	52121.5	15.6696	0.355918	1	0.44865	0
hsp90ab1	0	0	0	0	0	0	249900	0	0	249900	1	62475	0	15.931	249900	62474	15.931	0.355918	1	0.44865	0
vps18	0	0	0	0	0	442840	0	0	0	442840	1	110710	0	16.7564	442840	110709	16.7564	0.355918	1	0.44865	0
rps8	0	0	0	0	0	0	0	6025300	0	6025300	1	1506325	0	20.5226	6025300	1506324	20.5226	0.355918	1	0.44865	0
ran	0	853480	0	0	0	0	0	0	853480	0	213370	1	17.703	0	-853480	-213369	-17.703	0.355918	1	0.44865	0
atp5a1	1829500	3527600	0	0	0	0	1319100	827020	5357100	2146120	1339275	536530	20.353	19.0333	-3210980	-802745	-1.31972	0.410573	1	0.38661	0
lrrc14b	0	1790700	0	0	0	0	0	0	1790700	0	447675	1	18.7721	0	-1790700	-447674	-18.7721	0.355918	1	0.44865	0
rpl30	0	0	0	0	0	0	317310	0	0	317310	1	79327.5	0	16.2755	317310	79326.5	16.2755	0.355918	1	0.44865	0
vtg1	4550800000	6187500000	259570000	173960000	844820000	918120000	3575900000	741950000	11171830000	6080790000	2792957500	1520197500	31.3791	30.5016	-5091040000	-1272760000	-0.877535	0.475328	1	0.323007	0
rpl32	2477500	1693400	0	0	5156400	3136200	4412000	7521700	4170900	20226300	1042725	5056575	19.9919	22.2697	16055400	4013850	2.2778	0.0112499	0.808295	1.94885	0.0924301
rpl31	0	0	0	0	0	0	0	9437200	0	9437200	1	2359300	0	21.1699	9437200	2359299	21.1699	0.355918	1	0.44865	0
cirbpa	0	0	0	0	89204000	52809000	11287000	17210000	0	170510000	1	42627500	0	25.3453	170510000	42627499	25.3453	0.0559658	0.99944	1.25208	0.000243393
snd1	0	0	0	0	0	0	0	0	0	0	1	1	0	0	0	0	0	1	1	0	0
rps6	0	0	0	0	0	0	0	9145600	0	9145600	1	2286400	0	21.1246	9145600	2286399	21.1246	0.355918	1	0.44865	0
eif3g	0	0	0	0	0	0	0	3660400	0	3660400	1	915100	0	19.8036	3660400	915099	19.8036	0.355918	1	0.44865	0
ticrr	0	0	0	0	0	0	0	0	0	0	1	1	0	0	0	0	0	1	1	0	0
eef1b2	0	0	0	0	0	0	0	310220	0	310220	1	77555	0	16.2429	310220	77554	16.2429	0.355918	1	0.44865	0
rps2	0	0	0	0	0	0	0	3400100	0	3400100	1	850025	0	19.6971	3400100	850024	19.6971	0.355918	1	0.44865	0
ranbp1	0	0	0	0	323000000	0	0	0	0	323000000	1	80750000	0	26.267	323000000	80749999	26.267	0.355918	1	0.44865	0
rbm4.3	0	0	0	0	29885000	16505000	6650100	11984000	0	65024100	1	16256025	0	23.9545	65024100	16256024	23.9545	0.0170076	0.913966	1.76936	0.03907
hnrnpabb	0	0	0	0	67839000	113300000	32427000	123260000	0	336826000	1	84206500	0	26.3274	336826000	84206499	26.3274	0.00712681	0.657967	2.1471	0.181796
syncripl	0	0	0	0	250220000	337020000	152500000	295420000	0	1035160000	1	258790000	0	27.9472	1035160000	258789999	27.9472	0.000614593	0.097019	3.21141	1.01314
tardbpl	0	0	0	0	47505000	27910000	14614000	28196000	0	118225000	1	29556250	0	24.817	118225000	29556249	24.817	0.00474061	0.518953	2.32417	0.284872
rpl8	0	0	0	0	0	0	0	8467800	0	8467800	1	2116950	0	21.0136	8467800	2116949	21.0136	0.355918	1	0.44865	0
eef2b	0	0	0	0	0	0	197260	0	0	197260	1	49315	0	15.5897	197260	49314	15.5897	0.355918	1	0.44865	0
hspa5	2064600	3212800	0	0	0	0	2091600	1610800	5277400	3702400	1319350	925600	20.3314	19.82	-1575000	-393750	-0.511367	0.697282	1	0.156592	0
rplp0	1243600	2130300	0	0	0	0	801880	0	3373900	801880	843475	200470	19.686	17.613	-2572020	-643005	-2.07296	0.292125	1	0.534431	0
rpl19	0	0	0	0	0	0	0	4691300	0	4691300	1	1172825	0	20.1616	4691300	1172824	20.1616	0.355918	1	0.44865	0
ppiab	0	0	0	0	0	0	0	382980	0	382980	1	95745	0	16.5469	382980	95744	16.5469	0.355918	1	0.44865	0
rps5	0	0	0	0	0	0	0	606620	0	606620	1	151655	0	17.2104	606620	151654	17.2104	0.355918	1	0.44865	0
rps12	0	0	0	0	0	0	0	0	0	0	1	1	0	0	0	0	0	1	1	0	0
tktb	0	2185100	0	0	0	0	0	0	2185100	0	546275	1	19.0593	0	-2185100	-546274	-19.0593	0.355918	1	0.44865	0
rpl36	0	0	0	0	0	0	0	437910	0	437910	1	109478	0	16.7403	437910	109476	16.7403	0.355918	1	0.44865	0
rpl7	0	1226400	0	0	0	0	1512300	2605000	1226400	4117300	306600	1029325	18.226	19.9733	2890900	722725	1.74727	0.344792	1	0.462442	0
eno3	3924800	4810800	0	0	3099700	2651700	3308900	3139800	8735600	12200100	2183900	3050025	21.0585	21.5404	3464500	866125	0.481914	0.5243	1	0.28042	0
rps3	8616500	2789900	0	0	18600000	23400000	7720000	18696000	11406400	68416000	2851600	17104000	21.4433	24.0278	57009600	14252400	2.58449	0.01058	0.792824	1.97551	0.100823
uchl1	0	0	0	0	0	0	1154900	0	0	1154900	1	288725	0	18.1393	1154900	288724	18.1393	0.355918	1	0.44865	0
crp2;crp	4475100	4960000	6437400	6037500	3605600	3918600	3492900	0	21910000	11017100	5477500	2754275	22.3851	21.3932	-10892900	-2723225	-0.991845	0.0382801	0.99505	1.41703	0.00215512
mdh2	1561200	1833000	0	0	0	0	1015800	0	3394200	1015800	848550	253950	19.6946	17.9542	-2378400	-594600	-1.74046	0.324882	1	0.488275	0
hnrnpa0l	0	0	0	0	65491000	111480000	48349000	92411000	0	317731000	1	79432750	0	26.2432	317731000	79432749	26.2432	0.00129639	0.189538	2.88726	0.722303
actba;actbb;actb1;zgc:86725;actb2;actc1b;acta1b;actc1a;acta2;acta1a	17958000	28121000	16150000	11623000	7580200	9778700	12241000	6470500	73852000	36070400	18463000	9017600	24.1381	23.1043	-37781600	-9445400	-1.03382	0.0437397	0.997613	1.35912	0.00103771
tia1l	0	0	0	0	0	0	0	2230900	0	2230900	1	557725	0	19.0892	2230900	557724	19.0892	0.355918	1	0.44865	0
pkma	2562600	2750400	0	0	0	0	0	0	5313000	0	1328250	1	20.3411	0	-5313000	-1328249	-20.3411	0.134375	1	0.871681	6.65963e-09
tia1	0	0	0	0	193620000	176700000	64315000	144020000	0	578655000	1	144663750	0	27.1081	578655000	144663749	27.1081	0.00235264	0.313992	2.62844	0.503081
rpl4	0	0	0	0	0	0	0	2541400	0	2541400	1	635350	0	19.2772	2541400	635349	19.2772	0.355918	1	0.44865	0
hspd1	0	0	0	0	0	0	327410	0	0	327410	1	81852.5	0	16.3207	327410	81851.5	16.3207	0.355918	1	0.44865	0
hnrnpc	0	0	0	0	326650000	387570000	100360000	183440000	0	998020000	1	249505000	0	27.8945	998020000	249504999	27.8945	0.0089249	0.737047	2.0494	0.132505
gstp1;gstp2	1077200	3116800	0	0	0	0	1534400	0	4194000	1534400	1048500	383600	19.9999	18.5492	-2659600	-664900	-1.45065	0.453014	1	0.343889	0
celf1	0	0	0	0	85148000	134050000	61554000	79690000	0	360442000	1	90110500	0	26.4252	360442000	90110499	26.4252	0.00113379	0.168823	2.94547	0.772569
cth1	0	0	0	0	65908000	42610000	14825000	52292000	0	175635000	1	43908750	0	25.388	175635000	43908749	25.388	0.00663134	0.633834	2.1784	0.198025
ldhba;ldhbb	3389800	5656000	0	0	2452800	2324600	2302200	1887600	9045800	8967200	2261450	2241800	21.1088	21.0962	-78600	-19650	-0.0125905	0.989184	1	0.00472297	0
ncam3	0	0	0	0	0	0	0	232900000	0	232900000	1	58225000	0	25.7951	232900000	58224999	25.7951	0.355918	1	0.44865	0
