# Supplementary material for: RNA structural dynamics regulate early embryogenesis through controlling transcriptome fate and function
Source: Genome Biol. 2020 May 18;21:120. doi: 10.1186/s13059-020-02022-2 (PMC7236375; doi:10.1186/s13059-020-02022-2)
Supplement: Supplementary file 9 — Table S8. GO term enrichment analysis of down-regulated genes upon elavl1a knockdown at 6 h.p.f. [file 13059_2020_2022_MOESM9_ESM.xlsx]

## Sheet: Sheet1
Table S8. GO term enrichment analysis of down-regulated genes upon elavl1a knockdown at 6 h.p.f..
Category	Term	Count	%	PValue	Genes	List Total	Pop Hits	Pop Total	Fold Enrichment	Bonferroni	Benjamini	FDR
GOTERM_BP_FAT	GO:0006518~peptide metabolic process	68	3.50154	3.86324e-09	NM_001134683, NM_200742, NM_201122, NM_001001590, NM_001001593, NM_001002155, NM_001159528, NM_200030, NM_001202510, NM_201061, NM_199724, NM_131580, NM_200029, NM_200026, NM_001002069, NM_200025, NM_001045314, NM_001100436, NM_001044952, NM_213279, NM_001005930, NM_200750, NM_212770, NM_001037371, NM_001310033, NM_213005, NM_213113, NM_001037677, NR_027625, NM_201216, NM_213502, NM_001039985, NM…	507	406	6320	2.08781	8.90472e-06	8.90472e-06	6.7522e-06
GOTERM_BP_FAT	GO:0043043~peptide biosynthetic process	62	3.19258	2.67962e-08	NM_001134683, NM_200742, NM_201122, NM_001001590, NM_001001593, NM_001002155, NM_001159528, NM_200030, NM_001202510, NM_201061, NM_199724, NM_131580, NM_200029, NM_200026, NM_001002069, NM_200025, NM_001045314, NM_001100436, NM_001044952, NM_213279, NM_200750, NM_213005, NM_213113, NM_001037677, NR_027625, NM_201216, NM_213502, NM_001039985, NM_001144818, NM_200845, NM_001161447, NM_213408, NM_19…	507	372	6320	2.07758	6.17634e-05	3.08822e-05	4.68347e-05
GOTERM_BP_FAT	GO:0006412~translation	60	3.0896	8.61499e-08	NM_001134683, NM_200742, NM_201122, NM_001001590, NM_001001593, NM_001002155, NM_001159528, NM_200030, NM_001202510, NM_201061, NM_199724, NM_131580, NM_200029, NM_200026, NM_001002069, NM_200025, NM_001045314, NM_001100436, NM_001044952, NM_213279, NM_200750, NM_213113, NM_001037677, NR_027625, NM_201216, NM_213502, NM_001039985, NM_200845, NM_001161447, NM_213408, NM_199431, NM_212762, NM_20076…	507	366	6320	2.04352	0.000198556	6.61897e-05	0.000150573
GOTERM_BP_FAT	GO:0043604~amide biosynthetic process	63	3.24408	1.30965e-07	NM_001134683, NM_200742, NM_201122, NM_001001590, NM_001001593, NM_001002155, NM_001159528, NM_200030, NM_001202510, NM_201061, NM_199724, NM_131580, NM_200029, NM_200026, NM_001002069, NM_200025, NM_001045314, NM_001100436, NM_001044952, NM_213279, NM_200750, NM_001037371, NM_213005, NM_213113, NM_001037677, NR_027625, NM_201216, NM_213502, NM_001039985, NM_001144818, NM_200845, NM_001161447, NM…	507	397	6320	1.97815	0.00030183	7.54659e-05	0.000228902
GOTERM_BP_FAT	GO:0043603~cellular amide metabolic process	69	3.55304	3.17654e-07	NM_001134683, NM_200742, NM_201122, NM_001001590, NM_001001593, NM_001002155, NM_001159528, NM_200030, NM_001202510, NM_201061, NM_199724, NM_131580, NM_200029, NM_200026, NM_001002069, NM_200025, NM_001045314, NM_001100436, NM_001044952, NM_213279, NM_001005930, NM_200750, NM_212770, NM_001037371, NM_001310033, NM_213005, NM_213113, NM_001037677, NR_027625, NM_201216, NM_213502, NM_001039985, NM…	507	462	6320	1.86173	0.000731924	0.000146428	0.000555197
GOTERM_BP_FAT	GO:1901566~organonitrogen compound biosynthetic process	77	3.96498	1.64379e-05	NM_001134683, NM_200742, NM_201122, NM_001001590, NM_001001593, NM_001002155, NM_001159528, NM_200030, NM_001202510, NM_201061, NM_199724, NM_131580, NM_200029, NM_200026, NM_001002069, NM_001045314, NM_200025, NM_131866, NM_001100436, NM_001044952, NM_213279, NM_200750, NM_001031674, NM_213005, NM_213113, NM_001037677, NM_001089521, NM_201176, NR_027625, NM_201216, NM_213502, NM_001039985, NM_19…	507	595	6320	1.61318	0.0371808	0.00629505	0.0287264
GOTERM_BP_FAT	GO:0034101~erythrocyte homeostasis	16	0.823893	1.70459e-05	NM_200750, NM_131111, NM_201153, NM_001089521, NM_001159528, NM_173233, NM_131629, NM_001002487, NM_199724, NM_001020776, NM_200029, NM_200026, NM_001002139, NM_131682, NM_001083866, NM_212953	507	55	6320	3.62632	0.0385293	0.0055973	0.0297888
GOTERM_BP_FAT	GO:0030218~erythrocyte differentiation	16	0.823893	1.70459e-05	NM_200750, NM_131111, NM_201153, NM_001089521, NM_001159528, NM_173233, NM_131629, NM_001002487, NM_199724, NM_001020776, NM_200029, NM_200026, NM_001002139, NM_131682, NM_001083866, NM_212953	507	55	6320	3.62632	0.0385293	0.0055973	0.0297888
GOTERM_BP_FAT	GO:0002262~myeloid cell homeostasis	16	0.823893	2.71907e-05	NM_200750, NM_131111, NM_201153, NM_001089521, NM_001159528, NM_173233, NM_131629, NM_001002487, NM_199724, NM_001020776, NM_200029, NM_200026, NM_001002139, NM_131682, NM_001083866, NM_212953	507	57	6320	3.49908	0.0607517	0.00780382	0.0475135
GOTERM_BP_FAT	GO:0042255~ribosome assembly	12	0.61792	0.000127202	NM_200765, NM_001013455, NM_200750, NM_200845, NM_200026, NM_001002139, NM_001001590, NM_213034, NM_001001593, NM_199756, NM_001159528, NM_173235	507	38	6320	3.93647	0.254141	0.0320548	0.222091
GOTERM_BP_FAT	GO:0048872~homeostasis of number of cells	16	0.823893	0.000201443	NM_200750, NM_131111, NM_201153, NM_001089521, NM_001159528, NM_173233, NM_131629, NM_001002487, NM_199724, NM_001020776, NM_200029, NM_200026, NM_001002139, NM_131682, NM_001083866, NM_212953	507	67	6320	2.97683	0.371471	0.0453757	0.351501
GOTERM_BP_FAT	GO:0055085~transmembrane transport	39	2.00824	0.000302988	NM_001089554, NM_001109843, NM_200589, NM_001172637, NM_001014310, NM_200641, NM_001030280, NM_001020520, NM_200217, NM_001039995, NM_001114455, NM_001045314, NM_001098734, NM_001044952, NM_001159911, NM_001130638, NM_001039922, NM_001173499, NM_001017885, NM_001077539, NM_001114484, NM_001037371, NM_001077537, NM_001288815, NM_213150, NM_201176, NM_001040327, NM_200633, NM_001128740, NM_131629, …	507	267	6320	1.8208	0.502666	0.0615253	0.528245
GOTERM_BP_FAT	GO:0030099~myeloid cell differentiation	19	0.978373	0.000446431	NM_200750, NM_131111, NM_001003460, NM_201153, NM_001089521, NM_001159528, NM_173233, NM_001329912, NM_131629, NM_001002487, NM_199724, NM_001020776, NM_200029, NM_200026, NM_001270571, NM_001002139, NM_131682, NM_001083866, NM_131200, NM_212953	507	95	6320	2.4931	0.642726	0.0821957	0.777413
GOTERM_BP_FAT	GO:0002181~cytoplasmic translation	10	0.514933	0.00107372	NM_001040052, NM_001243178, NM_131580, NM_200029, NM_001003434, NM_213113, NM_001037677, NM_212952, NM_001100436, NM_213502, NM_001002487	507	34	6320	3.66632	0.915942	0.173438	1.86014
GOTERM_BP_FAT	GO:0042254~ribosome biogenesis	28	1.44181	0.00130004	NM_200765, NM_001134683, NM_201122, NM_001033107, NM_001001590, NM_001001593, NM_001159528, NM_001002041, NM_199998, NM_001002487, NM_001328511, NM_001013455, NM_131580, NM_200026, NM_001012316, NM_001079944, NM_200750, NM_001076732, NM_213113, NM_201216, NM_173233, NM_173234, NM_173235, NM_001002866, NM_200845, NM_213034, NM_001002139, NM_214793, NM_199756, NM_212594	507	183	6320	1.90729	0.95014	0.192798	2.24805
GOTERM_BP_FAT	GO:0000028~ribosomal small subunit assembly	7	0.360453	0.00147236	NM_200765, NM_001013455, NM_200750, NM_200845, NM_200026, NM_213034, NM_001159528	507	17	6320	5.13285	0.966502	0.202616	2.54242
GOTERM_BP_FAT	GO:0042274~ribosomal small subunit biogenesis	13	0.669413	0.00179398	NM_200765, NM_001134683, NM_200750, NM_001079944, NM_001076732, NM_201216, NM_001159528, NM_199998, NM_001013455, NM_200845, NM_200026, NM_213034, NM_214793, NM_001012316	507	58	6320	2.79399	0.984059	0.227928	3.08961
GOTERM_BP_FAT	GO:0007186~G-protein coupled receptor signaling pathway	16	0.823893	0.00189655	NM_001204332, NM_001039629, NM_001127369, NM_001128814, NM_001128546, NM_001346239, NM_001015044, NM_131192, NM_001256391, NM_001099991, NM_001114455, NM_001144813, NM_001136248, NM_001143752, NM_001194988, NM_131212	507	82	6320	2.43229	0.987421	0.226937	3.26352
GOTERM_BP_FAT	GO:0030097~hemopoiesis	29	1.49331	0.00204596	NM_130934, NM_001033107, NM_001039629, NM_201088, NM_001320404, NM_001159528, NM_200091, NM_001329912, NM_001002041, NM_001042744, NM_001002487, NM_199724, NM_200029, NM_200026, NM_001270571, NM_001083866, NM_001012316, NM_131200, NM_200750, NM_131111, NM_001003460, NM_001037677, NM_201153, NM_001089521, NM_201216, NR_027625, NM_173233, NM_131629, NM_001020776, NM_001002139, NM_131682, NM_212953	507	198	6320	1.82575	0.991092	0.230693	3.5163
GOTERM_BP_FAT	GO:0002520~immune system development	30	1.5448	0.00213302	NM_130934, NM_001033107, NM_001039629, NM_201088, NM_001320404, NM_001159528, NM_200091, NM_001329912, NM_001002041, NM_001042744, NM_001002487, NM_199724, NM_200029, NM_200026, NM_001270571, NM_001083866, NM_001012316, NM_131200, NM_200750, NM_131111, NM_001003460, NM_001037677, NM_201153, NM_001089521, NM_201216, NR_027625, NM_173233, NM_131629, NM_205553, NM_001020776, NM_001002139, NM_131682,…	507	208	6320	1.79791	0.992714	0.228212	3.66331
GOTERM_BP_FAT	GO:0048821~erythrocyte development	8	0.411946	0.00271985	NM_200750, NM_200026, NM_131111, NM_001002139, NM_131682, NM_001083866, NM_212953, NM_131629	507	25	6320	3.98895	0.998122	0.2694	4.64872
GOTERM_BP_FAT	GO:0048534~hematopoietic or lymphoid organ development	29	1.49331	0.00296271	NM_130934, NM_001033107, NM_001039629, NM_201088, NM_001320404, NM_001159528, NM_200091, NM_001329912, NM_001002041, NM_001042744, NM_001002487, NM_199724, NM_200029, NM_200026, NM_001270571, NM_001083866, NM_001012316, NM_131200, NM_200750, NM_131111, NM_001003460, NM_001037677, NM_201153, NM_001089521, NM_201216, NR_027625, NM_173233, NM_131629, NM_001020776, NM_001002139, NM_131682, NM_212953	507	203	6320	1.78078	0.998929	0.277961	5.05377
GOTERM_BP_FAT	GO:0007268~chemical synaptic transmission	9	0.46344	0.00300191	NM_001015044, NM_001017885, NM_001128814, NM_001079984, NM_212910, NM_200543, NM_001126437, NM_001040327, NM_131434	507	32	6320	3.50592	0.999022	0.270205	5.11899
GOTERM_BP_FAT	GO:0099537~trans-synaptic signaling	9	0.46344	0.00300191	NM_001015044, NM_001017885, NM_001128814, NM_001079984, NM_212910, NM_200543, NM_001126437, NM_001040327, NM_131434	507	32	6320	3.50592	0.999022	0.270205	5.11899
GOTERM_BP_FAT	GO:0099536~synaptic signaling	9	0.46344	0.00300191	NM_001015044, NM_001017885, NM_001128814, NM_001079984, NM_212910, NM_200543, NM_001126437, NM_001040327, NM_131434	507	32	6320	3.50592	0.999022	0.270205	5.11899
GOTERM_BP_FAT	GO:0098916~anterograde trans-synaptic signaling	9	0.46344	0.00300191	NM_001015044, NM_001017885, NM_001128814, NM_001079984, NM_212910, NM_200543, NM_001126437, NM_001040327, NM_131434	507	32	6320	3.50592	0.999022	0.270205	5.11899
GOTERM_BP_FAT	GO:0034220~ion transmembrane transport	20	1.02987	0.00323908	NM_001017885, NM_001077539, NM_001109843, NM_001288815, NM_001172637, NM_001040327, NM_201176, NM_200641, NM_200633, NM_001128740, NM_131629, NM_001020520, NM_001089393, NM_001037401, NM_182879, NM_001319271, NM_001098734, NM_201035, NM_001194988, NM_001130638	507	121	6320	2.06041	0.999435	0.277573	5.5127
GOTERM_BP_FAT	GO:0098655~cation transmembrane transport	16	0.823893	0.0080118	NM_001017885, NM_001077539, NM_001109843, NM_001172637, NM_001040327, NM_201176, NM_200641, NM_200633, NM_001128740, NM_131629, NM_001089393, NM_001037401, NM_182879, NM_001098734, NM_201035, NM_001130638	507	95	6320	2.09945	1	0.538173	13.1159
GOTERM_BP_FAT	GO:0042541~hemoglobin biosynthetic process	5	0.257467	0.00850145	NM_200750, NM_001002139, NM_131682, NM_001291499, NM_131629	507	11	6320	5.66613	1	0.544876	13.8624
GOTERM_BP_FAT	GO:0071804~cellular potassium ion transport	6	0.30896	0.00887906	NM_001089393, NM_001037401, NM_001098734, NM_201035, NM_200633, NM_001128740	507	17	6320	4.39958	1	0.546463	14.434
GOTERM_BP_FAT	GO:0071805~potassium ion transmembrane transport	6	0.30896	0.00887906	NM_001089393, NM_001037401, NM_001098734, NM_201035, NM_200633, NM_001128740	507	17	6320	4.39958	1	0.546463	14.434
GOTERM_BP_FAT	GO:0020027~hemoglobin metabolic process	5	0.257467	0.0119574	NM_200750, NM_001002139, NM_131682, NM_001291499, NM_131629	507	12	6320	5.19395	1	0.641906	18.962
GOTERM_BP_FAT	GO:0006811~ion transport	32	1.64779	0.0132129	NM_001082808, NM_001109843, NM_001172637, NM_200641, NM_001030280, NM_001020520, NM_200217, NM_001098734, NM_001130638, NM_001002378, NM_001173499, NM_001017885, NM_001077539, NM_001114484, NM_001037371, NM_001077537, NM_001291499, NM_001288815, NM_201176, NM_001040327, NM_200633, NM_001128740, NM_131629, NM_001089393, NM_001037401, NM_200368, NM_182879, NM_001319271, NM_213408, NM_214738, NM_201…	507	257	6320	1.55212	1	0.665445	20.7431
GOTERM_BP_FAT	GO:0042391~regulation of membrane potential	5	0.257467	0.0161986	NM_001037401, NM_001082808, NM_001077539, NM_001288815, NM_200633	507	13	6320	4.79442	1	0.726936	24.8316
GOTERM_BP_FAT	GO:0061515~myeloid cell development	8	0.411946	0.016259	NM_200750, NM_200026, NM_131111, NM_001002139, NM_131682, NM_001083866, NM_212953, NM_131629	507	34	6320	2.93305	1	0.716205	24.9122
GOTERM_BP_FAT	GO:0042398~cellular modified amino acid biosynthetic process	5	0.257467	0.0272179	NM_199531, NM_001144818, NM_213005, NM_001089521, NM_001105595	507	15	6320	4.15516	1	0.871501	38.2645
GOTERM_BP_FAT	GO:0006112~energy reserve metabolic process	5	0.257467	0.0272179	NM_001145557, NM_201025, NM_001077612, NM_001328031, NM_001172653	507	15	6320	4.15516	1	0.871501	38.2645
GOTERM_BP_FAT	GO:0005977~glycogen metabolic process	5	0.257467	0.0272179	NM_001145557, NM_201025, NM_001077612, NM_001328031, NM_001172653	507	15	6320	4.15516	1	0.871501	38.2645
GOTERM_BP_FAT	GO:0044042~glucan metabolic process	5	0.257467	0.0272179	NM_001145557, NM_201025, NM_001077612, NM_001328031, NM_001172653	507	15	6320	4.15516	1	0.871501	38.2645
GOTERM_BP_FAT	GO:0006073~cellular glucan metabolic process	5	0.257467	0.0272179	NM_001145557, NM_201025, NM_001077612, NM_001328031, NM_001172653	507	15	6320	4.15516	1	0.871501	38.2645
GOTERM_BP_FAT	GO:0015672~monovalent inorganic cation transport	13	0.669413	0.0315641	NM_001089393, NM_001037401, NM_001077539, NM_001037371, NM_200368, NM_001109843, NM_001172637, NM_182879, NM_001098734, NM_201176, NM_201035, NM_200633, NM_001128740	507	83	6320	1.95243	1	0.900764	42.9119
GOTERM_BP_FAT	GO:0022613~ribonucleoprotein complex biogenesis	30	1.5448	0.0315712	NM_200765, NM_001134683, NM_201122, NM_001033107, NM_001001590, NM_001001593, NM_001159528, NM_001002486, NM_001002041, NM_199998, NM_001002487, NM_001328511, NM_001013455, NM_131580, NM_200026, NM_001012316, NM_001079944, NM_200750, NM_001076732, NM_213113, NM_201216, NM_213502, NM_173233, NM_173234, NM_173235, NM_001002866, NM_200845, NM_213034, NM_001002139, NM_214793, NM_199756, NM_212594	507	254	6320	1.4723	1	0.893622	42.9192
GOTERM_BP_FAT	GO:0006813~potassium ion transport	6	0.30896	0.0324466	NM_001089393, NM_001037401, NM_001098734, NM_201035, NM_200633, NM_001128740	507	23	6320	3.25187	1	0.893133	43.8144
GOTERM_BP_FAT	GO:0034762~regulation of transmembrane transport	6	0.30896	0.0324466	NM_001089393, NM_001037371, NM_001098734, NM_201035, NM_200641, NM_001128740	507	23	6320	3.25187	1	0.893133	43.8144
GOTERM_BP_FAT	GO:0043269~regulation of ion transport	8	0.411946	0.0329395	NM_200217, NM_001089393, NM_001082808, NM_001037371, NM_001098734, NM_201035, NM_200641, NM_001128740	507	39	6320	2.55702	1	0.889841	44.3125
GOTERM_BP_FAT	GO:0044057~regulation of system process	7	0.360453	0.0336767	NM_199683, NM_001173503, NM_001100144, NM_001288815, NM_131051, NM_131565, NM_131128	507	31	6320	2.81479	1	0.888462	45.0498
GOTERM_BP_FAT	GO:0000027~ribosomal large subunit assembly	5	0.257467	0.034057	NM_001002139, NM_001001590, NM_001001593, NM_199756, NM_173235	507	16	6320	3.89546	1	0.884517	45.4266
GOTERM_BP_FAT	GO:0046394~carboxylic acid biosynthetic process	12	0.61792	0.0351871	NM_001025299, NM_001111236, NM_001002176, NM_199532, NM_001100144, NM_001031674, NM_001114570, NM_001033729, NM_001005400, NM_001075114, NM_001017852, NM_131128	507	75	6320	1.99448	1	0.886146	46.5319
GOTERM_BP_FAT	GO:0044264~cellular polysaccharide metabolic process	5	0.257467	0.041804	NM_001145557, NM_201025, NM_001077612, NM_001328031, NM_001172653	507	17	6320	3.66632	1	0.91985	52.5914
GOTERM_BP_FAT	GO:0006812~cation transport	21	1.08136	0.0440484	NM_001002378, NM_001017885, NM_001077539, NM_001037371, NM_001109843, NM_001291499, NM_001288815, NM_001172637, NM_001040327, NM_201176, NM_200641, NM_200633, NM_001128740, NM_131629, NM_001089393, NM_001037401, NM_200368, NM_182879, NM_001098734, NM_201035, NM_001130638	507	167	6320	1.56752	1	0.925421	54.4952
GOTERM_BP_FAT	GO:0006631~fatty acid metabolic process	12	0.61792	0.0451048	NM_001111236, NM_199532, NM_001083035, NM_001017823, NM_001100144, NM_001006024, NM_001114570, NM_200620, NM_001161495, NM_200509, NM_001017852, NM_131128	507	78	6320	1.91777	1	0.925335	55.3662
GOTERM_BP_FAT	GO:0016053~organic acid biosynthetic process	12	0.61792	0.0487974	NM_001025299, NM_001111236, NM_001002176, NM_199532, NM_001100144, NM_001031674, NM_001114570, NM_001033729, NM_001005400, NM_001075114, NM_001017852, NM_131128	507	79	6320	1.89349	1	0.93579	58.2887
GOTERM_BP_FAT	GO:0006955~immune response	13	0.669413	0.0502625	NM_001114485, NM_205553, NM_213420, NM_194411, NM_001105601, NM_001288815, NM_001136248, NM_212844, NM_001024447, NM_001002363, NM_131843, NM_001109737, NM_131163	507	89	6320	1.8208	1	0.936984	59.3974
GOTERM_BP_FAT	GO:0006954~inflammatory response	7	0.360453	0.0502945	NM_213123, NM_001020789, NM_001256391, NM_152980, NM_001039629, NM_001136248, NM_212844	507	34	6320	2.56642	1	0.933017	59.4213
GOTERM_BP_FAT	GO:0003008~system process	19	0.978373	0.0504648	NM_001033090, NM_199683, NM_001030138, NM_001312677, NM_001288815, NM_001312676, NM_001114883, NM_131565, NM_131051, NM_200641, NM_001002670, NM_001037689, NM_131128, NM_001015044, NM_131192, NM_001173503, NM_001100144, NM_001020670, NM_001083866, NM_131212	507	149	6320	1.58956	1	0.92952	59.5483
GOTERM_BP_FAT	GO:0010565~regulation of cellular ketone metabolic process	4	0.205973	0.0518483	NM_001100144, NM_001161495, NM_001242995, NM_131128	507	11	6320	4.5329	1	0.930597	60.5662
GOTERM_BP_FAT	GO:0007267~cell-cell signaling	21	1.08136	0.056895	NM_181663, NM_001017885, NM_001020801, NM_001128814, NM_001089545, NM_194423, NM_001079984, NM_212910, NM_200543, NM_001040327, NM_001039990, NM_131434, NM_001015044, NM_001173503, NM_212949, NM_001256391, NM_001161447, NM_200561, NM_152970, NM_001126437, NM_001002730	507	172	6320	1.52195	1	0.94346	64.0782
GOTERM_BP_FAT	GO:0042273~ribosomal large subunit biogenesis	9	0.46344	0.0580963	NM_001002866, NM_001002139, NM_001001590, NM_213113, NM_001001593, NM_199756, NM_173233, NM_173235, NM_001002487	507	53	6320	2.11678	1	0.943536	64.8696
GOTERM_BP_FAT	GO:0005976~polysaccharide metabolic process	5	0.257467	0.0600238	NM_001145557, NM_201025, NM_001077612, NM_001328031, NM_001172653	507	19	6320	3.28039	1	0.945626	66.1051
GOTERM_BP_FAT	GO:0042592~homeostatic process	33	1.69928	0.0620164	NM_001039629, NM_001159528, NM_001030280, NM_001002487, NM_001020520, NM_199724, NM_212949, NM_200029, NM_200026, NM_001017800, NM_001083866, NM_201138, NM_001002378, NM_200750, NM_001040241, NM_001037371, NM_131111, NM_001006024, NM_001291499, NM_201153, NM_001089521, NM_173233, NM_131128, NM_131629, NM_001020776, NM_001256391, NM_001100144, NM_001002139, NM_131682, NM_001161447, NM_001319271, N…	507	303	6320	1.35763	1	0.947736	67.3393
GOTERM_BP_FAT	GO:0035162~embryonic hemopoiesis	7	0.360453	0.0637366	NM_130934, NM_001020776, NM_131111, NM_131682, NM_001012316, NM_201216, NM_001329912, NM_131629	507	36	6320	2.42384	1	0.949031	68.3705
GOTERM_BP_FAT	GO:0001676~long-chain fatty acid metabolic process	4	0.205973	0.0651453	NM_199532, NM_001083035, NM_200620, NM_200509	507	12	6320	4.15516	1	0.949513	69.192
GOTERM_BP_FAT	GO:0046328~regulation of JNK cascade	4	0.205973	0.0651453	NM_199712, NM_205762, NM_194423, NM_001044792	507	12	6320	4.15516	1	0.949513	69.192
GOTERM_BP_FAT	GO:0050994~regulation of lipid catabolic process	3	0.15448	0.077313	NM_001100144, NM_001161495, NM_131128	507	6	6320	6.23274	1	0.969787	75.4971
GOTERM_BP_FAT	GO:0019217~regulation of fatty acid metabolic process	3	0.15448	0.077313	NM_001100144, NM_001161495, NM_131128	507	6	6320	6.23274	1	0.969787	75.4971
GOTERM_BP_FAT	GO:0070302~regulation of stress-activated protein kinase signaling cascade	4	0.205973	0.0798293	NM_199712, NM_205762, NM_194423, NM_001044792	507	13	6320	3.83553	1	0.971311	76.6392
GOTERM_BP_FAT	GO:0032872~regulation of stress-activated MAPK cascade	4	0.205973	0.0798293	NM_199712, NM_205762, NM_194423, NM_001044792	507	13	6320	3.83553	1	0.971311	76.6392
GOTERM_BP_FAT	GO:0034765~regulation of ion transmembrane transport	5	0.257467	0.0817886	NM_001089393, NM_001098734, NM_201035, NM_200641, NM_001128740	507	21	6320	2.96797	1	0.972013	77.4934
GOTERM_BP_FAT	GO:0098662~inorganic cation transmembrane transport	12	0.61792	0.0857639	NM_001089393, NM_001037401, NM_001077539, NM_001172637, NM_182879, NM_001098734, NM_201176, NM_201035, NM_200641, NM_200633, NM_001128740, NM_131629	507	87	6320	1.71938	1	0.975046	79.1371
GOTERM_BP_FAT	GO:0072330~monocarboxylic acid biosynthetic process	7	0.360453	0.0874861	NM_001025299, NM_001111236, NM_199532, NM_001100144, NM_001114570, NM_001017852, NM_131128	507	39	6320	2.23739	1	0.975332	79.8134
