# Supplementary material for: RNA structural dynamics regulate early embryogenesis through controlling transcriptome fate and function
Source: Genome Biol. 2020 May 18;21:120. doi: 10.1186/s13059-020-02022-2 (PMC7236375; doi:10.1186/s13059-020-02022-2)
Supplement: Supplementary file 10 — Table S9. List of oligos used for this Study. [file 13059_2020_2022_MOESM10_ESM.xlsx]

## Sheet: Feuil1
Table S9. List of oligos use in this study
Experiment	Oligo name	Sequence
icSHAPE oligos	3' adaptor ddC blocked	5'rApp/AGATCGGAAGAGCACACGTCT/3'ddC
	3' adaptor biotin blocked	5'rApp/AGATCGGAAGAGCACACGTCT/3'biotin
	RT primer	5'phos/DDDNNNNNNNNNNAGATCGGAAGAGCGTCGTGGA/iSp18/GGATCC/iSp18/CAGACGTGTGC
	P5 Solexa primer	AATGATACGGCGACCACCGAGATCTACACTCTTTCCCTACACGACGCTCTTCCGATCT
	P3 index primer	CAAGCAGAAGACGGCATACGAGAT[8 bases barcode]GTGACTGGAGTTCAGACGTGTGCTCTTCCGATCT
qPCR primers	GFP qPCR fwd primer	CGTAAACGGCCACAAGTTCAG
	GFP qPCR rev primer	GCGGCTGAAGCACTGCACGCCG
	Rbm-38 fwd primer	AACTTTTGAACAACAGTGTGCAT
	Rbm-38 rev primer	AGGTGACAGTCTCTGTAATGCT
	pard6gb fwd primer	TGTTGTCTAAATATCTCCTGGGACC
	pard6gb rev primer	TCGGCCAAATGGTAATTTACTACA
	vps9d1 fwd primer	TGAGAGTGAATGAAATGAGCCAGA
	vps9d1 rev primer	AGCTCTGTCCATTTTGAGGCT
	pim3 fwd primer	TGTTACCCGTAGGGATTGCG
	pim3 rev primer	GGGAGACCCACCACAAAACT
	zgc:174906 fwd primer	GATTGGGAAACGTCCAAGCG
	zgc:174906 rev primer	AAAGCTGCACGTATACACTGA
	clcn7 fwd primer	GCTTCTTGGCATTTGCAAGGT
	clcn7 rev primer	ACCGGACAATGTTTACACGC
	id2a fwd primer	ACAGCAGGACACTTTACCGT
	id2a rev primer	GTGCTTCTTCCTCTTGAAGAAAGT
	ddx3xb fwd primer	GACCAGGGGGATTAGCAGTG
	ddx3xb rev primer	AAAGCTCACACTACCCCGAA
	cdkn1bb fwd primer	CCCAGAAAACCATTGAGTCCG
	cdkn1bb rev primer	TGCTTTATTGTTGAGTGCCAGA
	ncor1 fwd primer	ACCAATCACTTACTCCATTTTTGAC
	ncor1 rev primer	CAGAAGCACACAAAGTGCAGA
RNA pull-down assay oligos	p1	ACACAAACAUUUUGUUUGUGCUGUCUG
	p2	UUUUUUAAGUUUUGUUUGGUGCAUUGA
	p3	UCAGUUGUUGUUUGUUUCAACUCCAGC
	s1	CCCAGUCUCUUUUGUUUUGUUUUUUCU
	s2	UUGUAUGCUAUUUAUUUCAAUUUUGUU
	s3	CUUCUCCUUUUUUAUUUUCUAUAGCUG
	p1 mutant	ACACCCCCCUUUUGUUUGUGCUGUCUG
	p1 rescue	ACACGGGGGUUUUGUUUGUGCUGUCUG
